# Supplementary material for: 1-[6-(9H-Carbazol-9-yl)hex­yl]-2-phenyl-1H-benzimidazole
Source: Acta Crystallogr Sect E Struct Rep Online. 2009 Nov 14;65(Pt 12):o3076. doi: 10.1107/S1600536809046820 (PMC2971855; doi:10.1107/S1600536809046820)
Supplement: Supplementary file 1 [file e-65-o3076-sup1.cif]

##############################################################################
###                                                                        ###
###        Electronic paper (Acta Crystallographica Section E)             ###
###                                                                        ###
##############################################################################
#                                                                            #
# This CIF contains the data in a paper accepted for publication in Acta     #
# Crystallographica Section E. It conforms to the requirements of Notes      #
# for Authors for Section E, and has been peer reviewed under the auspices   #
# of the IUCr Commission on Journals.                                        #
#                                                                            #
# Full details of the Crystallographic Information File format               #
# are given in the paper "The Crystallographic Information File (CIF):       #
# a New Standard Archive File for Crystallography" by S. R. Hall, F. H.      #
# Allen and I. D. Brown [Acta Cryst. (1991), A47, 655-685].                  #
#                                                                            #
# The current version of the core CIF dictionary is obtainable from          #
# ftp://ftp.iucr.org/pub/cif_core.dic. The current version number is 2.4.    #
#                                                                            #
# Software is freely available for graphical display of the structure(s) in  #
# this CIF.  For information consult the CIF home page http://www.iucr.org/  #
# cif/home.html                                                              #
#                                                                            #
# This file may be used for bona fide research purposes within the           #
# scientific community so long as proper attribution is given to the journal # 
# article from which it was obtained.                                        #
#                                                                            #
##############################################################################
                                             
data_global
_audit_creation_method     SHELXL-97
_journal_data_validation_number     ?
_journal_date_recd_electronic     2009-10-18
_journal_date_accepted     2009-11-06
_journal_name_full     'Acta Crystallographica, Section E'
_journal_year     2009
_journal_volume     65
_journal_issue     12
_journal_page_first     o3076
_journal_page_last     o3076
_journal_paper_category     QO
_journal_coeditor_code     JH2111
_publ_contact_author_name     'Yu-Ling Zhao'
_publ_contact_author_address
;
 School of Chemical and Biological Engineering
 Lanzhou Jiaotong University
 Lanzhou 730070
 People's Republic of China
;
_publ_contact_author_email     ytz823@hotmail.com
_publ_contact_author_fax     '0086 931 4938756'
_publ_contact_author_phone     '0086 931 4938935'
_publ_section_title
;
1-[6-(9<i>H</i>-Carbazol-9-yl)hexyl]-2-phenyl-1<i>H</i>-benzimidazole
;
loop_
    _publ_author_name
    _publ_author_address
    'Yu-Ling Zhao'
;
 School of Chemical and Biological Engineering
 Lanzhou Jiaotong University
 Lanzhou 730070
 People's Republic of China
;
    'Tian-Zhi Yu'
;
Key Laboratory of Opto-Electronic Technology and Intelligent Control
(Lanzhou Jiaotong University), Ministry of Education
 Lanzhou 730070
 People's Republic of China
;
    'Jing Meng'
;
 School of Chemical and Biological Engineering
 Lanzhou Jiaotong University
 Lanzhou 730070
 People's Republic of China
;
data_I
_audit_creation_method     SHELXL-97
_chemical_name_systematic
;
1-[6-(9<i>H</i>-Carbazol-9-yl)hexyl]-2-phenyl-1<i>H</i>-benzimidazole
;
_chemical_name_common     ?
_chemical_formula_moiety     'C31 H29 N3'
_chemical_formula_sum     'C31 H29 N3'
_chemical_formula_iupac     'C31 H29 N3'
_chemical_formula_weight     443.57
_chemical_melting_point     ?
_chemical_melting_point_gt     403
_chemical_melting_point_lt     405
_symmetry_cell_setting     monoclinic
_symmetry_space_group_name_H-M     'P 21/c'
_symmetry_space_group_name_Hall     '-P 2ybc'
loop_
    _symmetry_equiv_pos_as_xyz
    'x, y, z'
    '-x, y+1/2, -z+1/2'
    '-x, -y, -z'
    'x, -y-1/2, z-1/2'
_cell_length_a     8.6623(6)
_cell_length_b     31.582(2)
_cell_length_c     8.9187(6)
_cell_angle_alpha     90.00
_cell_angle_beta     96.3120(10)
_cell_angle_gamma     90.00
_cell_volume     2425.1(3)
_cell_formula_units_Z     4
_cell_measurement_reflns_used     3325
_cell_measurement_theta_min     2.37
_cell_measurement_theta_max     24.30
_cell_measurement_temperature     293(2)
_exptl_crystal_description     tabular
_exptl_crystal_colour     yellow
_exptl_crystal_size_max     0.43
_exptl_crystal_size_mid     0.18
_exptl_crystal_size_min     0.12
_exptl_crystal_density_diffrn     1.215
_exptl_crystal_density_meas     ?
_exptl_crystal_density_method     'not measured'
_exptl_crystal_F_000     944
_exptl_absorpt_coefficient_mu     0.071
_exptl_absorpt_correction_type     multi-scan
_exptl_absorpt_process_details     '(SADABS; Sheldrick, 1996)'
_exptl_absorpt_correction_T_min     0.9698
_exptl_absorpt_correction_T_max     0.9912
_exptl_special_details
;
;
_diffrn_ambient_temperature     293(2)
_diffrn_radiation_type     MoK\a
_diffrn_radiation_wavelength     0.71073
_diffrn_radiation_source     'fine-focus sealed tube'
_diffrn_radiation_monochromator     graphite
_diffrn_measurement_device_type     'Bruker SMART APEX CCD area-detector'
_diffrn_measurement_method     '\f and \w'
_diffrn_detector_area_resol_mean     ?
_diffrn_reflns_number     13496
_diffrn_reflns_av_R_equivalents     0.0255
_diffrn_reflns_av_sigmaI/netI     0.0290
_diffrn_reflns_theta_min     2.37
_diffrn_reflns_theta_max     26.01
_diffrn_reflns_theta_full     26.01
_diffrn_measured_fraction_theta_max     0.996
_diffrn_measured_fraction_theta_full     0.996
_diffrn_reflns_limit_h_min     -10
_diffrn_reflns_limit_h_max     10
_diffrn_reflns_limit_k_min     -18
_diffrn_reflns_limit_k_max     38
_diffrn_reflns_limit_l_min     -10
_diffrn_reflns_limit_l_max     11
_diffrn_standards_number     ?
_diffrn_standards_interval_count     ?
_diffrn_standards_interval_time     ?
_diffrn_standards_decay_%     ?
_refine_special_details
;
Refinement of <i>F</i>^2^ against ALL reflections. The weighted <i>R</i>-factor
<i>wR</i> and goodness of fit <i>S</i> are based on <i>F</i>^2^, conventional
<i>R</i>-factors <i>R</i> are based on <i>F</i>, with <i>F</i> set to zero for
negative <i>F</i>^2^. The threshold expression of <i>F</i>^2^ >
\s(<i>F</i>^2^) is used only for calculating <i>R</i>-factors(gt) <i>etc</i>.
and is not relevant to the choice of reflections for refinement.
<i>R</i>-factors based on <i>F</i>^2^ are statistically about twice as large
as those based on <i>F</i>, and <i>R</i>- factors based on ALL data will be
even larger.
;
_reflns_number_total     4757
_reflns_number_gt     3374
_reflns_threshold_expression     I>2\s(I)
_refine_ls_structure_factor_coef     Fsqd
_refine_ls_matrix_type     full
_refine_ls_R_factor_all     0.0680
_refine_ls_R_factor_gt     0.0459
_refine_ls_wR_factor_gt     0.1054
_refine_ls_wR_factor_ref     0.1186
_refine_ls_goodness_of_fit_ref     1.010
_refine_ls_restrained_S_all     1.010
_refine_ls_number_reflns     4757
_refine_ls_number_parameters     307
_refine_ls_number_restraints     0
_refine_ls_hydrogen_treatment     constr
_refine_ls_weighting_scheme     calc
_refine_ls_weighting_details
         'calc w=1/[\s^2^(Fo^2^)+(0.0541P)^2^+0.1994P] where P=(Fo^2^+2Fc^2^)/3'
_atom_sites_solution_hydrogens     geom
_atom_sites_solution_primary     direct
_atom_sites_solution_secondary     difmap
_refine_ls_shift/su_max     0.000
_refine_ls_shift/su_mean     0.000
_refine_diff_density_max     0.117
_refine_diff_density_min     -0.144
_refine_ls_extinction_method     none
_refine_ls_extinction_coef     ?
loop_
    _atom_type_symbol
    _atom_type_description
    _atom_type_scat_dispersion_real
    _atom_type_scat_dispersion_imag
    _atom_type_scat_source
    'C' 'C' 0.0033 0.0016
                         'International Tables Vol C Tables 4.2.6.8 and 6.1.1.4'
    'H' 'H' 0.0000 0.0000
                         'International Tables Vol C Tables 4.2.6.8 and 6.1.1.4'
    'N' 'N' 0.0061 0.0033
                         'International Tables Vol C Tables 4.2.6.8 and 6.1.1.4'
_computing_data_collection     'SMART (Siemens, 1996)'
_computing_cell_refinement     'SAINT (Siemens, 1996)'
_computing_data_reduction     'SAINT (Siemens, 1996)'
_computing_structure_solution     'SHELXS97 (Sheldrick, 2008)'
_computing_structure_refinement     'SHELXL97 (Sheldrick, 2008)'
_computing_molecular_graphics     'SHELXTL (Sheldrick, 2008)'
_computing_publication_material     'SHELXTL (Sheldrick, 2008)'
loop_
    _atom_site_type_symbol
    _atom_site_label
    _atom_site_fract_x
    _atom_site_fract_y
    _atom_site_fract_z
    _atom_site_U_iso_or_equiv
    _atom_site_adp_type
    _atom_site_calc_flag
    _atom_site_refinement_flags
    _atom_site_occupancy
    _atom_site_disorder_assembly
    _atom_site_disorder_group
    C C1 -0.02475(16) 0.43714(5) 0.59089(17) 0.0523(4) Uani d . 1 . .
    C C2 -0.12646(18) 0.40495(6) 0.5389(2) 0.0653(4) Uani d . 1 . .
    H H2 -0.1038 0.3866 0.4627 0.078 Uiso calc R 1 . .
    C C3 -0.2618(2) 0.40148(7) 0.6050(2) 0.0791(5) Uani d . 1 . .
    H H3 -0.3313 0.3800 0.5737 0.095 Uiso calc R 1 . .
    C C4 -0.2981(2) 0.42893(7) 0.7167(2) 0.0820(6) Uani d . 1 . .
    H H4 -0.3912 0.4256 0.7583 0.098 Uiso calc R 1 . .
    C C5 -0.19874(19) 0.46114(6) 0.76719(19) 0.0693(5) Uani d . 1 . .
    H H5 -0.2245 0.4798 0.8412 0.083 Uiso calc R 1 . .
    C C6 -0.05852(17) 0.46530(5) 0.70515(16) 0.0539(4) Uani d . 1 . .
    C C7 0.07318(18) 0.49316(5) 0.73388(16) 0.0543(4) Uani d . 1 . .
    C C8 0.1095(2) 0.52700(6) 0.83139(19) 0.0702(5) Uani d . 1 . .
    H H8 0.0393 0.5360 0.8964 0.084 Uiso calc R 1 . .
    C C9 0.2502(3) 0.54688(7) 0.8303(2) 0.0851(6) Uani d . 1 . .
    H H9 0.2746 0.5697 0.8945 0.102 Uiso calc R 1 . .
    C C10 0.3566(2) 0.53354(6) 0.7351(2) 0.0851(6) Uani d . 1 . .
    H H10 0.4517 0.5473 0.7376 0.102 Uiso calc R 1 . .
    C C11 0.3241(2) 0.50022(6) 0.6364(2) 0.0682(5) Uani d . 1 . .
    H H11 0.3956 0.4913 0.5726 0.082 Uiso calc R 1 . .
    C C12 0.18125(17) 0.48054(5) 0.63596(16) 0.0524(4) Uani d . 1 . .
    C C13 0.19565(18) 0.42690(5) 0.42926(17) 0.0581(4) Uani d . 1 . .
    H H13A 0.2482 0.4483 0.3758 0.070 Uiso calc R 1 . .
    H H13B 0.1172 0.4139 0.3578 0.070 Uiso calc R 1 . .
    C C14 0.31251(17) 0.39346(5) 0.48825(18) 0.0567(4) Uani d . 1 . .
    H H14A 0.3657 0.3830 0.4055 0.068 Uiso calc R 1 . .
    H H14B 0.3895 0.4062 0.5617 0.068 Uiso calc R 1 . .
    C C15 0.23723(17) 0.35671(5) 0.56068(18) 0.0548(4) Uani d . 1 . .
    H H15A 0.1568 0.3451 0.4879 0.066 Uiso calc R 1 . .
    H H15B 0.1870 0.3674 0.6450 0.066 Uiso calc R 1 . .
    C C16 0.34575(17) 0.32109(5) 0.61709(19) 0.0592(4) Uani d . 1 . .
    H H16A 0.4312 0.3327 0.6839 0.071 Uiso calc R 1 . .
    H H16B 0.3888 0.3083 0.5319 0.071 Uiso calc R 1 . .
    C C17 0.26530(18) 0.28701(5) 0.70071(17) 0.0571(4) Uani d . 1 . .
    H H17A 0.3424 0.2672 0.7459 0.069 Uiso calc R 1 . .
    H H17B 0.2156 0.3000 0.7814 0.069 Uiso calc R 1 . .
    C C18 0.14417(17) 0.26304(5) 0.59738(16) 0.0545(4) Uani d . 1 . .
    H H18A 0.0780 0.2833 0.5395 0.065 Uiso calc R 1 . .
    H H18B 0.1966 0.2464 0.5268 0.065 Uiso calc R 1 . .
    C C19 -0.07789(17) 0.24836(5) 0.74837(16) 0.0563(4) Uani d . 1 . .
    C C20 -0.1313(2) 0.28859(6) 0.7791(2) 0.0696(5) Uani d . 1 . .
    H H20 -0.0829 0.3129 0.7484 0.084 Uiso calc R 1 . .
    C C21 -0.2595(2) 0.29058(8) 0.8573(2) 0.0839(6) Uani d . 1 . .
    H H21 -0.2985 0.3170 0.8801 0.101 Uiso calc R 1 . .
    C C22 -0.3322(2) 0.25458(9) 0.9029(2) 0.0886(6) Uani d . 1 . .
    H H22 -0.4174 0.2573 0.9572 0.106 Uiso calc R 1 . .
    C C23 -0.2812(2) 0.21486(8) 0.8698(2) 0.0789(5) Uani d . 1 . .
    H H23 -0.3316 0.1908 0.8994 0.095 Uiso calc R 1 . .
    C C24 -0.15163(18) 0.21176(6) 0.79052(18) 0.0615(4) Uani d . 1 . .
    C C25 0.04203(18) 0.19127(5) 0.67728(17) 0.0557(4) Uani d . 1 . .
    C C26 0.1556(2) 0.16414(5) 0.61244(17) 0.0583(4) Uani d . 1 . .
    C C27 0.1020(2) 0.12817(6) 0.5325(2) 0.0752(5) Uani d . 1 . .
    H H27 -0.0039 0.1225 0.5171 0.090 Uiso calc R 1 . .
    C C28 0.2057(3) 0.10106(6) 0.4763(2) 0.0905(6) Uani d . 1 . .
    H H28 0.1690 0.0772 0.4227 0.109 Uiso calc R 1 . .
    C C29 0.3625(3) 0.10872(7) 0.4982(2) 0.0906(6) Uani d . 1 . .
    H H29 0.4314 0.0900 0.4601 0.109 Uiso calc R 1 . .
    C C30 0.4175(2) 0.14419(6) 0.5768(2) 0.0822(6) Uani d . 1 . .
    H H30 0.5236 0.1496 0.5915 0.099 Uiso calc R 1 . .
    C C31 0.3140(2) 0.17165(5) 0.63358(19) 0.0675(5) Uani d . 1 . .
    H H31 0.3513 0.1955 0.6868 0.081 Uiso calc R 1 . .
    N N1 0.12011(13) 0.44707(4) 0.54812(14) 0.0530(3) Uani d . 1 . .
    N N2 0.04699(14) 0.23494(4) 0.67667(13) 0.0532(3) Uani d . 1 . .
    N N3 -0.07470(16) 0.17632(4) 0.74442(15) 0.0653(4) Uani d . 1 . .
loop_
    _atom_site_aniso_label
    _atom_site_aniso_U_11
    _atom_site_aniso_U_22
    _atom_site_aniso_U_33
    _atom_site_aniso_U_12
    _atom_site_aniso_U_13
    _atom_site_aniso_U_23
    C1 0.0462(8) 0.0539(9) 0.0569(9) 0.0074(7) 0.0055(7) 0.0089(7)
    C2 0.0521(9) 0.0678(11) 0.0752(11) 0.0046(8) 0.0042(8) -0.0036(9)
    C3 0.0518(10) 0.0915(14) 0.0937(14) -0.0075(10) 0.0067(10) -0.0035(12)
    C4 0.0504(10) 0.1153(17) 0.0822(13) -0.0060(11) 0.0164(9) 0.0027(12)
    C5 0.0578(10) 0.0922(14) 0.0591(10) 0.0098(10) 0.0113(8) 0.0009(9)
    C6 0.0499(8) 0.0616(10) 0.0502(8) 0.0108(8) 0.0051(7) 0.0091(7)
    C7 0.0607(9) 0.0530(9) 0.0490(8) 0.0085(8) 0.0055(7) 0.0067(7)
    C8 0.0806(12) 0.0711(12) 0.0597(10) 0.0051(10) 0.0111(9) -0.0055(9)
    C9 0.1004(15) 0.0742(13) 0.0810(13) -0.0167(12) 0.0114(11) -0.0152(10)
    C10 0.0847(13) 0.0765(13) 0.0953(14) -0.0245(11) 0.0153(11) -0.0006(11)
    C11 0.0692(11) 0.0612(11) 0.0774(11) -0.0072(9) 0.0217(9) 0.0048(9)
    C12 0.0571(9) 0.0460(9) 0.0549(9) 0.0036(7) 0.0096(7) 0.0095(7)
    C13 0.0614(9) 0.0559(9) 0.0593(9) 0.0059(8) 0.0173(7) 0.0036(8)
    C14 0.0529(9) 0.0534(9) 0.0657(10) 0.0018(7) 0.0155(7) -0.0051(8)
    C15 0.0470(8) 0.0543(9) 0.0633(9) 0.0027(7) 0.0069(7) 0.0011(8)
    C16 0.0483(9) 0.0563(9) 0.0718(10) -0.0002(7) 0.0020(7) -0.0010(8)
    C17 0.0556(9) 0.0556(9) 0.0570(9) 0.0007(8) -0.0072(7) 0.0042(8)
    C18 0.0614(9) 0.0514(9) 0.0492(8) -0.0038(8) -0.0008(7) 0.0047(7)
    C19 0.0494(9) 0.0675(10) 0.0495(8) 0.0016(8) -0.0055(7) 0.0027(8)
    C20 0.0620(11) 0.0741(12) 0.0698(11) 0.0063(9) -0.0058(9) -0.0030(9)
    C21 0.0653(12) 0.1049(17) 0.0790(13) 0.0191(12) -0.0024(10) -0.0109(12)
    C22 0.0565(11) 0.132(2) 0.0766(13) 0.0119(13) 0.0043(9) 0.0004(13)
    C23 0.0577(11) 0.1061(16) 0.0713(11) -0.0047(11) 0.0005(9) 0.0150(11)
    C24 0.0500(9) 0.0769(12) 0.0552(9) -0.0013(9) -0.0045(7) 0.0091(8)
    C25 0.0596(9) 0.0544(9) 0.0509(8) -0.0056(8) -0.0028(7) 0.0077(7)
    C26 0.0719(11) 0.0510(9) 0.0514(9) -0.0028(8) 0.0036(8) 0.0098(7)
    C27 0.0954(13) 0.0573(11) 0.0721(11) -0.0074(10) 0.0051(10) 0.0008(9)
    C28 0.130(2) 0.0652(13) 0.0764(13) 0.0002(14) 0.0136(13) -0.0099(10)
    C29 0.1219(19) 0.0758(14) 0.0791(13) 0.0205(14) 0.0334(13) 0.0018(11)
    C30 0.0835(13) 0.0815(14) 0.0845(13) 0.0088(11) 0.0221(11) 0.0086(11)
    C31 0.0760(12) 0.0589(10) 0.0680(10) 0.0024(9) 0.0101(9) 0.0019(8)
    N1 0.0529(7) 0.0477(7) 0.0601(7) 0.0043(6) 0.0135(6) 0.0019(6)
    N2 0.0552(7) 0.0522(8) 0.0506(7) -0.0037(6) -0.0017(6) 0.0033(6)
    N3 0.0630(8) 0.0658(9) 0.0659(8) -0.0074(7) 0.0024(7) 0.0131(7)
_geom_special_details
;
All e.s.d.'s (except the e.s.d. in the dihedral angle between two l.s. planes)
are estimated using the full covariance matrix. The cell e.s.d.'s are taken
into account individually in the estimation of e.s.d.'s in distances, angles
and torsion angles; correlations between e.s.d.'s in cell parameters are only
used when they are defined by crystal symmetry. An approximate (isotropic)
treatment of cell e.s.d.'s is used for estimating e.s.d.'s involving l.s.
planes.
;
loop_
    _geom_bond_atom_site_label_1
    _geom_bond_atom_site_label_2
    _geom_bond_site_symmetry_2
    _geom_bond_distance
    _geom_bond_publ_flag
    C1 N1 . 1.3870(18) ?
    C1 C2 . 1.391(2) ?
    C1 C6 . 1.407(2) ?
    C2 C3 . 1.373(2) ?
    C2 H2 . 0.9300 ?
    C3 C4 . 1.382(3) ?
    C3 H3 . 0.9300 ?
    C4 C5 . 1.376(3) ?
    C4 H4 . 0.9300 ?
    C5 C6 . 1.395(2) ?
    C5 H5 . 0.9300 ?
    C6 C7 . 1.441(2) ?
    C7 C8 . 1.392(2) ?
    C7 C12 . 1.406(2) ?
    C8 C9 . 1.372(3) ?
    C8 H8 . 0.9300 ?
    C9 C10 . 1.386(3) ?
    C9 H9 . 0.9300 ?
    C10 C11 . 1.380(3) ?
    C10 H10 . 0.9300 ?
    C11 C12 . 1.384(2) ?
    C11 H11 . 0.9300 ?
    C12 N1 . 1.3858(19) ?
    C13 N1 . 1.4527(18) ?
    C13 C14 . 1.517(2) ?
    C13 H13A . 0.9700 ?
    C13 H13B . 0.9700 ?
    C14 C15 . 1.511(2) ?
    C14 H14A . 0.9700 ?
    C14 H14B . 0.9700 ?
    C15 C16 . 1.516(2) ?
    C15 H15A . 0.9700 ?
    C15 H15B . 0.9700 ?
    C16 C17 . 1.521(2) ?
    C16 H16A . 0.9700 ?
    C16 H16B . 0.9700 ?
    C17 C18 . 1.520(2) ?
    C17 H17A . 0.9700 ?
    C17 H17B . 0.9700 ?
    C18 N2 . 1.4585(18) ?
    C18 H18A . 0.9700 ?
    C18 H18B . 0.9700 ?
    C19 N2 . 1.3823(19) ?
    C19 C20 . 1.390(2) ?
    C19 C24 . 1.392(2) ?
    C20 C21 . 1.377(3) ?
    C20 H20 . 0.9300 ?
    C21 C22 . 1.383(3) ?
    C21 H21 . 0.9300 ?
    C22 C23 . 1.373(3) ?
    C22 H22 . 0.9300 ?
    C23 C24 . 1.395(2) ?
    C23 H23 . 0.9300 ?
    C24 N3 . 1.388(2) ?
    C25 N3 . 1.3181(19) ?
    C25 N2 . 1.3799(19) ?
    C25 C26 . 1.470(2) ?
    C26 C31 . 1.384(2) ?
    C26 C27 . 1.393(2) ?
    C27 C28 . 1.375(3) ?
    C27 H27 . 0.9300 ?
    C28 C29 . 1.372(3) ?
    C28 H28 . 0.9300 ?
    C29 C30 . 1.378(3) ?
    C29 H29 . 0.9300 ?
    C30 C31 . 1.383(2) ?
    C30 H30 . 0.9300 ?
    C31 H31 . 0.9300 ?
loop_
    _geom_angle_atom_site_label_1
    _geom_angle_atom_site_label_2
    _geom_angle_atom_site_label_3
    _geom_angle_site_symmetry_1
    _geom_angle_site_symmetry_3
    _geom_angle
    _geom_angle_publ_flag
    N1 C1 C2 . . 129.25(14) ?
    N1 C1 C6 . . 108.82(13) ?
    C2 C1 C6 . . 121.92(14) ?
    C3 C2 C1 . . 117.02(17) ?
    C3 C2 H2 . . 121.5 ?
    C1 C2 H2 . . 121.5 ?
    C2 C3 C4 . . 122.15(18) ?
    C2 C3 H3 . . 118.9 ?
    C4 C3 H3 . . 118.9 ?
    C5 C4 C3 . . 121.04(16) ?
    C5 C4 H4 . . 119.5 ?
    C3 C4 H4 . . 119.5 ?
    C4 C5 C6 . . 118.71(16) ?
    C4 C5 H5 . . 120.6 ?
    C6 C5 H5 . . 120.6 ?
    C5 C6 C1 . . 119.14(15) ?
    C5 C6 C7 . . 133.92(15) ?
    C1 C6 C7 . . 106.93(12) ?
    C8 C7 C12 . . 119.05(15) ?
    C8 C7 C6 . . 134.42(15) ?
    C12 C7 C6 . . 106.53(13) ?
    C9 C8 C7 . . 119.13(17) ?
    C9 C8 H8 . . 120.4 ?
    C7 C8 H8 . . 120.4 ?
    C8 C9 C10 . . 121.08(18) ?
    C8 C9 H9 . . 119.5 ?
    C10 C9 H9 . . 119.5 ?
    C11 C10 C9 . . 121.31(18) ?
    C11 C10 H10 . . 119.3 ?
    C9 C10 H10 . . 119.3 ?
    C10 C11 C12 . . 117.63(17) ?
    C10 C11 H11 . . 121.2 ?
    C12 C11 H11 . . 121.2 ?
    C11 C12 N1 . . 129.06(14) ?
    C11 C12 C7 . . 121.78(15) ?
    N1 C12 C7 . . 109.16(13) ?
    N1 C13 C14 . . 112.91(12) ?
    N1 C13 H13A . . 109.0 ?
    C14 C13 H13A . . 109.0 ?
    N1 C13 H13B . . 109.0 ?
    C14 C13 H13B . . 109.0 ?
    H13A C13 H13B . . 107.8 ?
    C15 C14 C13 . . 112.35(12) ?
    C15 C14 H14A . . 109.1 ?
    C13 C14 H14A . . 109.1 ?
    C15 C14 H14B . . 109.1 ?
    C13 C14 H14B . . 109.1 ?
    H14A C14 H14B . . 107.9 ?
    C14 C15 C16 . . 115.52(12) ?
    C14 C15 H15A . . 108.4 ?
    C16 C15 H15A . . 108.4 ?
    C14 C15 H15B . . 108.4 ?
    C16 C15 H15B . . 108.4 ?
    H15A C15 H15B . . 107.5 ?
    C15 C16 C17 . . 112.76(12) ?
    C15 C16 H16A . . 109.0 ?
    C17 C16 H16A . . 109.0 ?
    C15 C16 H16B . . 109.0 ?
    C17 C16 H16B . . 109.0 ?
    H16A C16 H16B . . 107.8 ?
    C18 C17 C16 . . 112.21(12) ?
    C18 C17 H17A . . 109.2 ?
    C16 C17 H17A . . 109.2 ?
    C18 C17 H17B . . 109.2 ?
    C16 C17 H17B . . 109.2 ?
    H17A C17 H17B . . 107.9 ?
    N2 C18 C17 . . 113.94(12) ?
    N2 C18 H18A . . 108.8 ?
    C17 C18 H18A . . 108.8 ?
    N2 C18 H18B . . 108.8 ?
    C17 C18 H18B . . 108.8 ?
    H18A C18 H18B . . 107.7 ?
    N2 C19 C20 . . 131.73(16) ?
    N2 C19 C24 . . 106.03(14) ?
    C20 C19 C24 . . 122.25(16) ?
    C21 C20 C19 . . 116.48(19) ?
    C21 C20 H20 . . 121.8 ?
    C19 C20 H20 . . 121.8 ?
    C20 C21 C22 . . 122.1(2) ?
    C20 C21 H21 . . 119.0 ?
    C22 C21 H21 . . 119.0 ?
    C23 C22 C21 . . 121.35(19) ?
    C23 C22 H22 . . 119.3 ?
    C21 C22 H22 . . 119.3 ?
    C22 C23 C24 . . 118.0(2) ?
    C22 C23 H23 . . 121.0 ?
    C24 C23 H23 . . 121.0 ?
    N3 C24 C19 . . 109.88(14) ?
    N3 C24 C23 . . 130.28(17) ?
    C19 C24 C23 . . 119.83(18) ?
    N3 C25 N2 . . 112.69(14) ?
    N3 C25 C26 . . 123.34(15) ?
    N2 C25 C26 . . 123.96(13) ?
    C31 C26 C27 . . 118.61(17) ?
    C31 C26 C25 . . 122.84(15) ?
    C27 C26 C25 . . 118.47(16) ?
    C28 C27 C26 . . 119.99(19) ?
    C28 C27 H27 . . 120.0 ?
    C26 C27 H27 . . 120.0 ?
    C29 C28 C27 . . 121.0(2) ?
    C29 C28 H28 . . 119.5 ?
    C27 C28 H28 . . 119.5 ?
    C28 C29 C30 . . 119.8(2) ?
    C28 C29 H29 . . 120.1 ?
    C30 C29 H29 . . 120.1 ?
    C29 C30 C31 . . 119.6(2) ?
    C29 C30 H30 . . 120.2 ?
    C31 C30 H30 . . 120.2 ?
    C30 C31 C26 . . 121.00(18) ?
    C30 C31 H31 . . 119.5 ?
    C26 C31 H31 . . 119.5 ?
    C12 N1 C1 . . 108.55(12) ?
    C12 N1 C13 . . 124.91(12) ?
    C1 N1 C13 . . 126.53(13) ?
    C25 N2 C19 . . 106.15(13) ?
    C25 N2 C18 . . 129.05(13) ?
    C19 N2 C18 . . 124.10(13) ?
    C25 N3 C24 . . 105.24(14) ?
loop_
    _geom_hbond_atom_site_label_D
    _geom_hbond_atom_site_label_H
    _geom_hbond_atom_site_label_A
    _geom_hbond_distance_DH
    _geom_hbond_distance_HA
    _geom_hbond_distance_DA
    _geom_hbond_angle_DHA
    C28 H28 Cg1 0.930 2.783 3.665(2) 158.90
    C18 H18A Cg2 0.969 2.867 3.596(3) 132.77
