# Supplementary material for: 1-[6-(9H-Carbazol-9-yl)hex­yl]-2-phenyl-1H-benzimidazole
Source: Acta Crystallogr Sect E Struct Rep Online. 2009 Nov 14;65(Pt 12):o3076. doi: 10.1107/S1600536809046820 (PMC2971855; doi:10.1107/S1600536809046820)
Supplement: Supplementary file 2 [file e-65-o3076-Isup2.hkl]

# 
# h,k,l, Fc-squared, Fo-squared, sigma(Fo-squared) and status flag 
# 
data_I
_shelx_title ' RA159 in P2(1)/c' 
_shelx_refln_list_code          4 
_shelx_F_calc_maximum      200.59 
_exptl_crystal_F_000       944.00 
_reflns_d_resolution_high  0.8104 
 
loop_ 
 _symmetry_equiv_pos_as_xyz 
 'x, y, z' 
 '-x, y+1/2, -z+1/2' 
 '-x, -y, -z' 
 'x, -y-1/2, z-1/2' 
 
_cell_length_a     8.6623 
_cell_length_b    31.5816 
_cell_length_c     8.9187 
_cell_angle_alpha  90.000 
_cell_angle_beta   96.312 
_cell_angle_gamma  90.000 
 
_shelx_F_squared_multiplier     1.000 
 
loop_ 
 _refln_index_h 
 _refln_index_k 
 _refln_index_l 
 _refln_F_squared_calc 
 _refln_F_squared_meas 
 _refln_F_squared_sigma 
 _refln_observed_status 
   1   0   0    32909.23    28365.10   1521.77 o 
   2   0   0    19441.13    17840.39    369.87 o 
   3   0   0     1282.41     1349.54     15.41 o 
   4   0   0     1683.04     1870.41     21.25 o 
   5   0   0     1730.24     1913.63     22.56 o 
   6   0   0       11.82       14.64      1.89 o 
   7   0   0        0.23       -1.55      3.11 o 
   8   0   0       38.11       33.60      6.98 o 
   9   0   0       11.05        7.95      5.36 o 
  10   0   0       46.17       52.28     10.09 o 
   1   1   0     1368.84     1234.10     12.86 o 
   2   1   0      526.34      544.95      6.34 o 
   3   1   0      103.08       91.95      1.86 o 
   4   1   0      603.82      624.93      7.30 o 
   5   1   0       54.18       61.32      2.07 o 
   6   1   0      416.15      416.09      5.76 o 
   7   1   0      111.33      105.52      3.97 o 
   8   1   0        0.46       -0.45      1.94 o 
   9   1   0        6.66        4.66      3.34 o 
  10   1   0       23.57       37.20      5.86 o 
   1   2   0        4.10        5.64      0.78 o 
   2   2   0       60.00       48.84      1.18 o 
   3   2   0      421.77      430.04      4.59 o 
   4   2   0        1.74        1.95      0.65 o 
   5   2   0      351.40      362.32      4.92 o 
   6   2   0       13.11       17.86      1.39 o 
   7   2   0       94.76       86.33      4.72 o 
   8   2   0       18.62       22.30      4.16 o 
   9   2   0       38.90       38.59      7.09 o 
  10   2   0       99.50      124.91      9.30 o 
   1   3   0     1862.17     1832.37     16.19 o 
   2   3   0        0.37       -0.13      0.36 o 
   3   3   0       47.14       43.16      1.58 o 
   4   3   0      701.93      743.45      7.34 o 
   5   3   0      900.39      913.61      9.04 o 
   6   3   0      101.29      108.73      2.76 o 
   7   3   0       22.31       22.20      3.13 o 
   8   3   0      141.69      142.44      6.10 o 
   9   3   0       96.27      105.12      8.53 o 
  10   3   0        1.30        2.77      3.01 o 
   0   4   0     7278.24     7282.60     86.16 o 
   1   4   0     7898.58     8026.37    130.40 o 
   2   4   0      273.18      270.97      3.42 o 
   3   4   0      120.39      122.68      2.12 o 
   4   4   0       75.37       75.60      1.92 o 
   5   4   0      227.84      213.82      3.65 o 
   6   4   0       16.07       18.25      1.67 o 
   7   4   0       50.92       53.33      4.03 o 
   8   4   0       70.94       70.73      4.86 o 
   9   4   0       50.59       56.19      6.81 o 
  10   4   0       15.10       17.59      4.33 o 
   1   5   0    20348.67    18643.72    321.03 o 
   2   5   0     3601.22     3718.57     37.98 o 
   3   5   0        4.64        4.38      0.58 o 
   4   5   0      741.40      731.21      7.28 o 
   5   5   0       17.33       16.16      1.20 o 
   6   5   0        1.38        2.38      1.07 o 
   7   5   0       10.04        8.81      1.78 o 
   8   5   0        6.07       10.28      2.45 o 
   9   5   0        0.08       -2.65      2.65 o 
  10   5   0        7.71       10.84      4.26 o 
   0   6   0     1342.51     1222.81     16.04 o 
   1   6   0      591.79      549.38     12.83 o 
   2   6   0      967.64      959.12     14.58 o 
   3   6   0       33.48       32.06      1.12 o 
   4   6   0      192.41      192.87      4.37 o 
   5   6   0       27.34       21.87      1.71 o 
   6   6   0        5.63        3.78      1.25 o 
   7   6   0      187.14      183.17      7.46 o 
   8   6   0       41.20       34.69      3.78 o 
   9   6   0        0.20        1.66      2.76 o 
  10   6   0        5.05        5.71      3.22 o 
   1   7   0     1066.85     1077.58     12.00 o 
   2   7   0      489.06      466.05     12.49 o 
   3   7   0      126.36      106.54      2.71 o 
   4   7   0       12.00       19.00      1.12 o 
   5   7   0      315.65      327.18      5.50 o 
   6   7   0      288.51      257.17      6.24 o 
   7   7   0        2.94        0.56      1.53 o 
   8   7   0        0.06       -1.65      1.65 o 
   9   7   0        7.71        9.65      4.48 o 
  10   7   0        0.56       -1.31      2.46 o 
   0   8   0      160.44      156.78      4.00 o 
   1   8   0      340.40      335.80      4.41 o 
   2   8   0      280.98      265.30      6.53 o 
   3   8   0        0.16       -1.04      1.54 o 
   4   8   0      485.72      557.42      8.44 o 
   5   8   0        9.92       13.26      1.35 o 
   6   8   0       26.36       25.35      2.50 o 
   7   8   0       69.98       71.05      3.94 o 
   8   8   0       29.80       22.31      3.45 o 
   9   8   0        0.12       -0.60      1.82 o 
  10   8   0        0.28        0.06      2.45 o 
   1   9   0      123.56      133.98      2.62 o 
   2   9   0     1892.52     1949.90     26.90 o 
   3   9   0       22.06       24.93      2.52 o 
   4   9   0      354.65      386.91      7.97 o 
   5   9   0       25.97       19.30      1.81 o 
   6   9   0      467.49      501.75      9.66 o 
   7   9   0      142.50      152.19      5.29 o 
   8   9   0      188.74      214.87      8.10 o 
   9   9   0       35.04       46.56      4.69 o 
  10   9   0        2.88        6.72      3.29 o 
   0  10   0       90.02       69.48      4.78 o 
   1  10   0      446.99      493.32      6.14 o 
   2  10   0     1725.11     1821.88     25.76 o 
   3  10   0      383.18      376.65     12.45 o 
   4  10   0        0.39        0.50      1.78 o 
   5  10   0      229.83      223.52      5.67 o 
   6  10   0        8.69        7.43      1.67 o 
   7  10   0       62.75       58.01      3.86 o 
   8  10   0        8.78       10.40      2.78 o 
   9  10   0       20.51       27.67      3.86 o 
  10  10   0        1.10        0.99      4.82 o 
   1  11   0     1270.58     1323.47     13.25 o 
   2  11   0     2629.23     2874.03     29.89 o 
   3  11   0        1.08        0.16      2.57 o 
   4  11   0     1065.80     1089.27     19.10 o 
   5  11   0      222.93      247.13      8.13 o 
   6  11   0      166.33      165.65      6.90 o 
   7  11   0      108.75      117.39      4.86 o 
   8  11   0       16.01       14.50      3.13 o 
   9  11   0       68.88       78.88      6.04 o 
  10  11   0        3.14        1.54      3.30 o 
   0  12   0       23.78       18.02      1.87 o 
   1  12   0       66.77       72.47      2.24 o 
   2  12   0      375.12      360.16      5.71 o 
   3  12   0      324.84      318.27      8.59 o 
   4  12   0      247.30      248.05      7.87 o 
   5  12   0       30.71       25.86      3.45 o 
   6  12   0      175.94      164.78      6.03 o 
   7  12   0       88.20      107.61      5.50 o 
   8  12   0      229.35      223.80     14.65 o 
   9  12   0        2.90        5.50      3.10 o 
  10  12   0        1.79        3.19      2.36 o 
   1  13   0      551.83      599.82      7.64 o 
   2  13   0      585.81      613.85      9.49 o 
   3  13   0      894.83      936.10     25.26 o 
   4  13   0      132.93      125.00      5.69 o 
   5  13   0      394.65      381.62     13.13 o 
   6  13   0        9.49        7.29      2.03 o 
   7  13   0      591.88      563.63     16.79 o 
   8  13   0      132.69      138.55      6.46 o 
   9  13   0        4.01        4.38      3.01 o 
  10  13   0        0.66        0.09      2.43 o 
   0  14   0     1433.22     1525.05     22.04 o 
   1  14   0      115.21      110.84      3.34 o 
   2  14   0      284.07      297.72      7.44 o 
   3  14   0      612.77      640.43     13.54 o 
   4  14   0      783.36      731.44     20.06 o 
   5  14   0       54.14       53.04      9.21 o 
   6  14   0       68.04       72.20      4.62 o 
   7  14   0      376.27      366.93     17.91 o 
   8  14   0       57.44       56.30      6.77 o 
   9  14   0        5.40       11.65      3.49 o 
   1  15   0       18.83       23.49      1.90 o 
   2  15   0       34.13       34.26      1.75 o 
   3  15   0       83.37       70.12      3.32 o 
   4  15   0      167.46      137.69      6.36 o 
   5  15   0      669.83      647.42     20.96 o 
   6  15   0      410.19      407.07     12.16 o 
   7  15   0        2.23        1.55      1.91 o 
   8  15   0       46.73       44.06      4.42 o 
   9  15   0       59.54       54.06      6.35 o 
   0  16   0       74.32       81.33      3.84 o 
   1  16   0      150.12      156.78      5.43 o 
   2  16   0     1526.37     1646.81     16.88 o 
   3  16   0     1182.06     1285.09     17.40 o 
   4  16   0       19.81       26.04      3.49 o 
   5  16   0       17.66       23.42      3.67 o 
   6  16   0       10.60        6.27      2.68 o 
   7  16   0      168.33      151.08     10.34 o 
   8  16   0       59.57       60.49      5.11 o 
   9  16   0       35.01       54.01      6.48 o 
   1  17   0      191.08      206.84      4.43 o 
   2  17   0      804.48      834.94     10.29 o 
   3  17   0        3.65        2.95      1.30 o 
   4  17   0      240.42      268.24      6.81 o 
   5  17   0       89.01       82.70      5.69 o 
   6  17   0      105.69       82.22     11.27 o 
   7  17   0        2.30        4.83      2.15 o 
   8  17   0        2.93        4.95      2.36 o 
   9  17   0        6.26       10.24      3.31 o 
   0  18   0      216.51      223.47      8.96 o 
   1  18   0       25.60       29.03      1.95 o 
   2  18   0      302.87      310.24      5.59 o 
   3  18   0      130.93      129.57      4.65 o 
   4  18   0        1.27        1.30      1.22 o 
   5  18   0      224.14      230.87      9.18 o 
   6  18   0       72.52       63.27      7.54 o 
   7  18   0      107.02      103.81      5.87 o 
   8  18   0        4.18        6.02      2.40 o 
   9  18   0        1.37        5.94      3.15 o 
   1  19   0      955.91     1010.97     12.34 o 
   2  19   0       87.75       94.87      3.33 o 
   3  19   0       28.28       25.53      2.64 o 
   4  19   0       43.35       50.03      3.35 o 
   5  19   0      168.37      161.73     13.59 o 
   6  19   0        0.40        2.78      2.41 o 
   7  19   0        2.28        2.34      1.98 o 
   8  19   0       48.71       43.66      4.65 o 
   9  19   0        8.06        5.54      4.29 o 
   0  20   0      171.52      156.47      5.90 o 
   1  20   0       33.90       45.89      3.79 o 
   2  20   0      102.09      101.52      4.30 o 
   3  20   0        3.23        3.44      2.53 o 
   4  20   0       45.65       44.73      3.39 o 
   5  20   0        7.19        5.60      2.76 o 
   6  20   0       61.48       54.49      5.64 o 
   7  20   0        7.34        6.77      2.34 o 
   8  20   0       37.25       52.72      5.06 o 
   9  20   0       20.50       29.07      4.99 o 
   1  21   0      165.58      173.36      4.54 o 
   2  21   0       27.23       30.86      2.90 o 
   3  21   0        8.21        6.62      1.82 o 
   4  21   0        5.84        3.90      2.50 o 
   5  21   0        0.03       -1.84      1.84 o 
   6  21   0        5.71        5.62      2.59 o 
   7  21   0        1.14        1.34      2.21 o 
   8  21   0        0.57        2.59      2.09 o 
   0  22   0        0.91        1.29      1.60 o 
   1  22   0        0.94        2.32      1.13 o 
   2  22   0       24.19       26.87      2.87 o 
   3  22   0       54.19       56.46      3.88 o 
   4  22   0        1.67        0.82      2.21 o 
   5  22   0       55.90       49.67      5.40 o 
   6  22   0       57.40       59.85      5.97 o 
   7  22   0       24.97       25.08      4.48 o 
   8  22   0        2.92        3.66      2.20 o 
   1  23   0      524.19      522.98      8.65 o 
   2  23   0       34.03       36.58      3.26 o 
   3  23   0      342.00      343.34     12.08 o 
   4  23   0      180.03      148.12      9.64 o 
   5  23   0        8.81        7.96      2.96 o 
   6  23   0       32.15       37.49      6.06 o 
   7  23   0        0.91       -2.81      2.81 o 
   8  23   0        9.79       16.24      3.09 o 
   0  24   0        4.98        3.72      2.27 o 
   1  24   0        2.47        7.30      1.75 o 
   2  24   0       68.30       81.68      5.09 o 
   3  24   0       23.05       24.83      2.98 o 
   4  24   0       57.77       50.54      7.14 o 
   5  24   0      173.93      164.73      8.50 o 
   6  24   0        5.04        2.85      2.58 o 
   7  24   0        0.31       -1.80      1.80 o 
   8  24   0        0.08        1.26      1.93 o 
   1  25   0       46.42       54.49      3.84 o 
   2  25   0        0.38       -0.97      1.44 o 
   3  25   0       17.37       20.06      2.96 o 
   4  25   0       15.47       16.07      5.61 o 
   5  25   0       11.87       11.75      3.13 o 
   6  25   0        9.82       13.48      3.52 o 
   7  25   0        2.51        5.56      5.14 o 
   8  25   0        1.54        6.35      2.30 o 
   0  26   0      309.24      317.95      9.88 o 
   1  26   0       53.59       48.89      3.82 o 
   2  26   0      115.27      108.73      5.06 o 
   3  26   0       83.08       84.84      4.89 o 
   4  26   0       12.45       11.25      5.38 o 
   5  26   0       54.41       45.23     10.01 o 
   6  26   0        7.52       12.72      3.49 o 
   7  26   0       40.28       38.34      5.67 o 
   1  27   0       17.84       12.91      2.89 o 
   2  27   0      711.88      661.91     16.76 o 
   3  27   0      688.49      639.88     13.14 o 
   4  27   0      102.83      101.87      7.11 o 
   5  27   0        6.46       11.45      3.35 o 
   6  27   0        0.03        2.42      2.38 o 
   7  27   0        1.00        5.20      2.73 o 
   0  28   0      497.74      508.10     13.34 o 
   1  28   0      140.24      138.07      7.17 o 
   2  28   0      203.76      214.67      7.41 o 
   3  28   0      234.56      218.34      8.42 o 
   4  28   0       10.47        4.13      2.69 o 
   5  28   0       21.68       19.63      4.06 o 
   6  28   0        4.69        3.59      2.35 o 
   7  28   0       30.01       46.36      6.19 o 
   1  29   0        3.97        2.26      1.83 o 
   2  29   0      200.67      187.31      7.09 o 
   3  29   0       15.91       15.26      3.65 o 
   4  29   0        0.09        2.10      2.20 o 
   5  29   0        5.21        6.74      3.00 o 
   6  29   0        9.19       15.77      3.79 o 
   7  29   0        4.71        8.20      5.48 o 
   0  30   0       72.61       82.99      9.19 o 
   1  30   0       32.77       37.94      3.90 o 
   2  30   0       10.53        7.32      2.39 o 
   3  30   0       29.79       34.17      5.13 o 
   4  30   0        0.00       -0.03      2.72 o 
   5  30   0        0.02        0.11      2.07 o 
   6  30   0       15.25       19.05      4.29 o 
   1  31   0       76.61       76.92      5.14 o 
   2  31   0       11.11       10.77      2.63 o 
   3  31   0       17.46       24.21      4.41 o 
   4  31   0       11.23        7.70      5.10 o 
   5  31   0        1.48        3.71      2.83 o 
   6  31   0        0.30        0.91      2.31 o 
   0  32   0        5.65        1.13      3.41 o 
   1  32   0       23.57       28.52      4.59 o 
   2  32   0       64.97       63.79      4.95 o 
   3  32   0       11.45        9.19      5.63 o 
   4  32   0        2.52        3.53      4.20 o 
   5  32   0        9.25       13.93      3.75 o 
   6  32   0        1.10       -2.15      2.15 o 
   1  33   0       75.68       69.35     11.96 o 
   2  33   0        6.12       10.39      3.14 o 
   3  33   0        0.05        1.99      4.59 o 
   4  33   0        2.08        2.50      2.51 o 
   5  33   0        7.03        6.93      2.83 o 
   0  34   0       10.46       14.89      5.78 o 
   1  34   0        0.19        2.26      2.43 o 
   2  34   0       30.55       25.28      3.38 o 
   3  34   0       22.85       23.77      6.90 o 
   4  34   0       11.53       15.11      5.25 o 
   5  34   0        4.84        8.90      9.86 o 
   1  35   0       40.22       41.76      5.71 o 
   2  35   0       19.50       20.62      4.25 o 
   3  35   0        0.29        1.71      2.46 o 
   4  35   0        1.23        1.67      2.42 o 
   0  36   0        8.76       13.05      4.99 o 
   1  36   0        7.69        8.43      3.00 o 
   2  36   0        5.82       -2.74      3.23 o 
   3  36   0       10.91        6.18      5.68 o 
   4  36   0        1.76        4.52      2.47 o 
   1  37   0       11.71       18.72      4.01 o 
   2  37   0       15.70       12.79      5.03 o 
   3  37   0        6.71        9.33      3.92 o 
   0  38   0       34.19       49.47      8.96 o 
   1  38   0        4.15        7.02      2.67 o 
   2  38   0        6.93       14.44      5.14 o 
 -10   1   1        2.13       10.29      3.41 o 
  -9   1   1       16.63       20.13      4.19 o 
  -8   1   1       78.02       80.37      6.75 o 
  -7   1   1       22.50       20.63      1.75 o 
  -6   1   1       36.40       30.02      1.79 o 
  -5   1   1      548.46      585.78      6.85 o 
  -4   1   1       18.88       14.68      1.13 o 
  -3   1   1      794.58      840.46      7.64 o 
  -2   1   1     1237.35     1152.54      9.19 o 
  -1   1   1     2508.91     2555.43     22.04 o 
   0   1   1     5524.86     5280.20     43.39 o 
   1   1   1       81.13       67.03      1.74 o 
   2   1   1      732.04      697.66      6.09 o 
   3   1   1      154.36      146.71      2.30 o 
   4   1   1       39.98       45.00      1.54 o 
   5   1   1       16.94       13.93      1.07 o 
   6   1   1      141.21      145.32      4.33 o 
   7   1   1      133.47      131.57      5.48 o 
   8   1   1       99.52       90.81     13.80 o 
   9   1   1        2.36       -2.48      2.64 o 
  10   1   1        3.37        1.79      2.55 o 
 -10   2   1        1.00        5.71      2.87 o 
  -9   2   1       17.36       21.32      4.24 o 
  -8   2   1      221.83      219.39     10.00 o 
  -7   2   1        6.92        6.63      1.52 o 
  -6   2   1       14.16       15.86      1.41 o 
  -5   2   1       17.97       16.00      1.31 o 
  -4   2   1      506.23      542.56      6.08 o 
  -3   2   1     1680.92     1667.54     13.28 o 
  -2   2   1      862.56      846.14      7.15 o 
  -1   2   1       14.37       12.71      0.72 o 
   0   2   1        0.04       -0.60      0.60 o 
   1   2   1      835.66      853.98      9.64 o 
   2   2   1     2442.18     2486.35     19.96 o 
   3   2   1     1346.23     1363.55     11.02 o 
   4   2   1      133.75      129.15      2.58 o 
   5   2   1        0.35        1.00      0.59 o 
   6   2   1        1.11        0.04      0.93 o 
   7   2   1        5.93       12.89      2.40 o 
   8   2   1       11.11        7.72      3.30 o 
   9   2   1        0.00        1.09      2.87 o 
  10   2   1        0.22        0.76      2.94 o 
 -10   3   1       22.79       31.04      5.53 o 
  -9   3   1        1.36        0.41      2.87 o 
  -8   3   1       34.87       42.19      4.10 o 
  -7   3   1        9.95        8.64      1.99 o 
  -6   3   1        1.70        1.84      0.95 o 
  -5   3   1       66.59       69.98      2.20 o 
  -4   3   1       16.13       18.36      1.20 o 
  -3   3   1      543.97      506.51      5.32 o 
  -2   3   1     1002.23      938.76      9.22 o 
  -1   3   1     3933.96     3950.36     32.96 o 
   0   3   1     4268.86     4307.25     41.10 o 
   1   3   1      301.45      280.96      3.60 o 
   2   3   1     1046.36     1061.98     13.27 o 
   3   3   1      837.98      873.38      7.68 o 
   4   3   1      650.89      719.49      8.81 o 
   5   3   1      234.08      250.12      4.28 o 
   6   3   1      144.08      133.16      3.52 o 
   7   3   1        5.52        7.95      1.99 o 
   8   3   1       55.03       60.21     14.42 o 
   9   3   1        7.57       13.92      4.20 o 
  10   3   1        0.32       -0.37      2.27 o 
 -10   4   1        7.78        9.04      3.18 o 
  -9   4   1        0.52        4.53      2.76 o 
  -8   4   1      290.86      300.15     10.55 o 
  -7   4   1        5.94        4.43      1.53 o 
  -6   4   1      132.33      128.15      3.13 o 
  -5   4   1       35.51       45.86      1.86 o 
  -4   4   1      112.37      101.90      2.36 o 
  -3   4   1       25.05       29.10      1.22 o 
  -2   4   1      286.96      259.04      3.70 o 
  -1   4   1     3404.07     3482.43     41.55 o 
   0   4   1     4835.28     5261.70     49.88 o 
   1   4   1     7728.13     7923.18    135.17 o 
   2   4   1     4890.06     4934.97     41.84 o 
   3   4   1      307.57      299.34      4.26 o 
   4   4   1       29.99       36.77      1.33 o 
   5   4   1      104.85      106.64      2.40 o 
   6   4   1        1.74        1.58      0.84 o 
   7   4   1       33.31       33.08      3.42 o 
   8   4   1      198.91      204.22      7.59 o 
   9   4   1      246.62      251.72     30.36 o 
  10   4   1        0.43        0.28      2.76 o 
 -10   5   1       31.45       40.66      5.74 o 
  -9   5   1       20.26       17.78      4.08 o 
  -8   5   1       12.36        9.39      2.37 o 
  -7   5   1      114.14      113.59      4.75 o 
  -6   5   1       40.39       42.47      2.40 o 
  -5   5   1       14.20       11.21      1.18 o 
  -4   5   1        0.41        0.29      0.59 o 
  -3   5   1        0.99        3.17      0.64 o 
  -2   5   1       21.85       20.89      1.09 o 
  -1   5   1     2173.31     2107.17     20.04 o 
   0   5   1      128.36      109.04      2.27 o 
   1   5   1    13270.87    13005.54    106.22 o 
   2   5   1      163.63      155.16      2.85 o 
   3   5   1        0.61        1.33      0.59 o 
   4   5   1      880.90      876.90      8.46 o 
   5   5   1      364.73      360.79      5.73 o 
   6   5   1      212.94      231.06      5.67 o 
   7   5   1        8.75       12.85      2.47 o 
   8   5   1        1.39        1.01      2.15 o 
   9   5   1        2.56        5.19      4.39 o 
  10   5   1       20.35       26.74      5.17 o 
 -10   6   1        8.18       10.76      6.17 o 
  -9   6   1        0.49        2.99      2.98 o 
  -8   6   1        3.21        2.37      2.01 o 
  -7   6   1      301.19      301.44      8.75 o 
  -6   6   1      109.29      103.13      3.31 o 
  -5   6   1      323.08      359.13      5.08 o 
  -4   6   1      418.51      445.45      5.40 o 
  -3   6   1     1676.10     1776.65     19.06 o 
  -2   6   1     2250.73     2194.74     21.18 o 
  -1   6   1     4590.39     4614.45     54.59 o 
   0   6   1      190.62      196.99      3.41 o 
   1   6   1     6431.43     6711.41     72.22 o 
   2   6   1      677.16      669.33      6.47 o 
   3   6   1       38.47       36.03      2.89 o 
   4   6   1      358.31      369.47      4.42 o 
   5   6   1      146.51      149.97      3.50 o 
   6   6   1      104.34      102.61      3.84 o 
   7   6   1      165.20      160.55      9.56 o 
   8   6   1       39.25       32.47      3.90 o 
   9   6   1        3.15       11.81      3.95 o 
  10   6   1        2.02        5.36      2.79 o 
 -10   7   1        1.71        1.36      2.69 o 
  -9   7   1        4.85        4.31      2.57 o 
  -8   7   1       45.67       44.98      3.50 o 
  -7   7   1       25.05       27.80      3.37 o 
  -6   7   1      127.09      125.40      3.65 o 
  -5   7   1      362.68      366.81      5.12 o 
  -4   7   1     2541.42     2725.06     21.14 o 
  -3   7   1     1328.87     1574.01     20.67 o 
  -2   7   1       20.90       20.12      1.09 o 
  -1   7   1        9.17        6.94      0.95 o 
   0   7   1     3527.54     3734.61     36.37 o 
   1   7   1     3235.66     3376.92     48.91 o 
   2   7   1     1497.41     1596.21     13.45 o 
   3   7   1        8.13       13.39      1.02 o 
   4   7   1       11.28       13.75      1.14 o 
   5   7   1       10.45       17.90      1.44 o 
   6   7   1      167.65      169.89      6.83 o 
   7   7   1      385.25      383.74     10.14 o 
   8   7   1        0.39        5.34      2.25 o 
   9   7   1        9.34       10.43      3.80 o 
  10   7   1       26.92       23.01      4.89 o 
 -10   8   1        0.02        2.40      2.90 o 
  -9   8   1       87.62       96.58      6.17 o 
  -8   8   1      107.89      112.39      4.91 o 
  -7   8   1        9.67       10.19      2.07 o 
  -6   8   1       38.61       42.55      2.48 o 
  -5   8   1      280.90      274.51      5.18 o 
  -4   8   1      166.13      161.41      3.13 o 
  -3   8   1        3.53        2.56      0.69 o 
  -2   8   1        0.20        0.33      0.87 o 
  -1   8   1       41.02       42.30      1.73 o 
   0   8   1     1965.45     2122.64     21.91 o 
   1   8   1     5293.92     5568.83     60.71 o 
   2   8   1     3677.82     3855.11     37.09 o 
   3   8   1      309.49      318.49      5.05 o 
   4   8   1       21.03       22.48      1.40 o 
   5   8   1      665.27      683.95     12.69 o 
   6   8   1      123.05      113.76      4.19 o 
   7   8   1      365.76      334.43      9.56 o 
   8   8   1      225.30      221.54     11.09 o 
   9   8   1        4.08        6.93      2.61 o 
  10   8   1        0.25        4.34      6.26 o 
 -10   9   1        5.28        1.01      2.71 o 
  -9   9   1      106.13      110.35      7.23 o 
  -8   9   1        2.21        2.55      1.77 o 
  -7   9   1      547.95      538.80     10.29 o 
  -6   9   1        1.33        1.32      1.24 o 
  -5   9   1      594.12      582.64      8.94 o 
  -4   9   1        2.44        3.82      0.78 o 
  -3   9   1      186.88      195.30      3.36 o 
  -2   9   1      970.72     1027.52     12.30 o 
  -1   9   1      123.32      133.88      4.44 o 
   0   9   1       32.11       30.77      1.63 o 
   1   9   1     3701.28     3950.89     33.80 o 
   2   9   1     1491.29     1565.67     14.81 o 
   3   9   1      243.38      245.34      3.56 o 
   4   9   1       28.73       22.14      1.28 o 
   5   9   1       65.22       66.73      3.53 o 
   6   9   1       43.27       42.43      3.01 o 
   7   9   1        0.15        0.29      1.77 o 
   8   9   1      113.00      107.73      5.98 o 
   9   9   1        0.62        2.12      2.52 o 
  10   9   1        4.07        3.04      2.45 o 
 -10  10   1        9.52       23.29      6.86 o 
  -9  10   1       31.53       32.08      3.94 o 
  -8  10   1      158.39      150.37      5.70 o 
  -7  10   1       96.45       93.97      4.51 o 
  -6  10   1       19.08       22.12      2.82 o 
  -5  10   1       30.53       34.48      2.35 o 
  -4  10   1       66.05       61.98      2.97 o 
  -3  10   1      231.58      225.31      5.96 o 
  -2  10   1      999.69     1129.60     13.42 o 
  -1  10   1      474.53      482.40      7.08 o 
   0  10   1      725.80      782.19      9.96 o 
   1  10   1     2659.77     2803.56     26.01 o 
   2  10   1        4.29        6.16      0.79 o 
   3  10   1     1791.20     1887.00     22.26 o 
   4  10   1       49.09       49.46      4.87 o 
   5  10   1       10.38       13.09      1.84 o 
   6  10   1      144.18      127.02      4.61 o 
   7  10   1        5.16        4.14      1.66 o 
   8  10   1        0.03       -1.04      1.49 o 
   9  10   1        0.68        0.88      4.53 o 
  10  10   1        1.19        3.16      2.52 o 
 -10  11   1        0.00        4.46      3.86 o 
  -9  11   1       37.98       42.87      5.61 o 
  -8  11   1      111.75      117.21      5.80 o 
  -7  11   1       54.25       60.28      4.57 o 
  -6  11   1      279.41      267.61      7.70 o 
  -5  11   1        6.69       10.50      1.59 o 
  -4  11   1       13.01       15.79      2.34 o 
  -3  11   1     3081.00     3449.69     90.03 o 
  -2  11   1      324.82      353.81      7.10 o 
  -1  11   1     1305.30     1355.71     15.73 o 
   0  11   1      255.82      256.87      4.32 o 
   1  11   1       44.45       52.72      1.92 o 
   2  11   1       19.38       17.82      1.43 o 
   3  11   1      367.81      401.35      6.91 o 
   4  11   1      473.68      502.38      8.08 o 
   5  11   1      147.46      133.14      5.03 o 
   6  11   1      290.62      282.81      7.01 o 
   7  11   1      101.84       98.61      4.64 o 
   8  11   1       12.20       13.29      3.08 o 
   9  11   1       60.71       64.08      5.59 o 
  10  11   1        3.11        2.41      2.85 o 
 -10  12   1        1.35        3.69      2.81 o 
  -9  12   1        3.58        8.41      3.32 o 
  -8  12   1       88.17       92.38      5.49 o 
  -7  12   1      320.55      306.84      8.93 o 
  -6  12   1       28.04       27.55      3.15 o 
  -5  12   1      149.50      146.32      4.86 o 
  -4  12   1       11.48        6.28      2.06 o 
  -3  12   1     1059.92     1154.07     19.65 o 
  -2  12   1      472.83      520.80      7.77 o 
  -1  12   1      817.37      854.01     11.20 o 
   0  12   1        0.09       -0.58      0.58 o 
   1  12   1     1251.92     1225.32     17.93 o 
   2  12   1     1178.97     1276.46     13.05 o 
   3  12   1        2.14        0.93      1.34 o 
   4  12   1      371.00      351.29      6.60 o 
   5  12   1      177.01      195.55      9.79 o 
   6  12   1        7.20        6.66      1.82 o 
   7  12   1       39.07       43.86      3.79 o 
   8  12   1        2.30        1.05      2.19 o 
   9  12   1       66.79       76.33      5.98 o 
 -10  13   1        0.10        1.11      2.65 o 
  -9  13   1        0.44        7.45      3.10 o 
  -8  13   1        1.60        2.72      2.15 o 
  -7  13   1        4.18        6.30      2.37 o 
  -6  13   1       16.83       10.83      3.75 o 
  -5  13   1      232.98      223.89      8.27 o 
  -4  13   1       90.24       84.67      4.90 o 
  -3  13   1       62.65       50.01      4.61 o 
  -2  13   1        0.51        0.65      0.71 o 
  -1  13   1      251.62      297.47      7.51 o 
   0  13   1      598.85      620.48      7.98 o 
   1  13   1      518.07      528.61      7.07 o 
   2  13   1      894.52      902.12     11.64 o 
   3  13   1       97.48      120.03      3.70 o 
   4  13   1       17.33       12.92      2.54 o 
   5  13   1        2.73        0.71      2.25 o 
   6  13   1       37.87       43.18      3.79 o 
   7  13   1        7.63        5.35      3.00 o 
   8  13   1       22.11       28.97      5.53 o 
   9  13   1        4.95        7.87      3.14 o 
  -9  14   1        0.27       -2.31      2.31 o 
  -8  14   1        0.55        1.55      1.77 o 
  -7  14   1       41.89       34.96      4.04 o 
  -6  14   1       52.97       47.48      3.98 o 
  -5  14   1       29.12       34.84      4.07 o 
  -4  14   1       10.78       10.49      2.51 o 
  -3  14   1      188.98      194.60     13.43 o 
  -2  14   1       60.75       54.95      3.34 o 
  -1  14   1        9.58        6.30      1.25 o 
   0  14   1        0.01       -0.41      0.91 o 
   1  14   1      487.20      501.50      7.01 o 
   2  14   1      157.51      160.55      3.46 o 
   3  14   1       38.90       44.78      2.64 o 
   4  14   1       17.71       12.51      2.47 o 
   5  14   1        3.66        6.03      2.27 o 
   6  14   1       64.69       65.45      4.45 o 
   7  14   1       41.65       35.24      3.73 o 
   8  14   1        0.81        0.31      2.31 o 
   9  14   1       15.42       21.44      4.53 o 
  -9  15   1        0.63        0.39      2.83 o 
  -8  15   1        8.69       15.76      3.03 o 
  -7  15   1        0.44        1.21      2.21 o 
  -6  15   1       70.71       69.33      4.70 o 
  -5  15   1      312.51      314.97     10.29 o 
  -4  15   1      204.98      213.80     11.93 o 
  -3  15   1       19.67       14.42      2.64 o 
  -2  15   1        0.04        0.68      0.82 o 
  -1  15   1       80.06       86.56      2.79 o 
   0  15   1      406.89      414.81      7.00 o 
   1  15   1        6.99        7.86      1.18 o 
   2  15   1      312.38      343.13      5.59 o 
   3  15   1      237.47      238.17      5.73 o 
   4  15   1       45.40       44.87      7.73 o 
   5  15   1       10.93        4.58      2.10 o 
   6  15   1       14.17       19.43      3.52 o 
   7  15   1       84.94       91.72      8.86 o 
   8  15   1       20.91       21.05      7.22 o 
   9  15   1        7.54        8.47      3.22 o 
  -9  16   1       16.90       21.76      4.17 o 
  -8  16   1        3.59        4.92      2.26 o 
  -7  16   1        8.31        7.21      2.38 o 
  -6  16   1      453.05      433.29     12.93 o 
  -5  16   1      276.89      267.91      9.60 o 
  -4  16   1      576.58      591.22     14.15 o 
  -3  16   1      805.67      792.86     40.92 o 
  -2  16   1      271.41      276.30      5.69 o 
  -1  16   1        9.83       14.15      1.46 o 
   0  16   1      998.96     1100.21     12.70 o 
   1  16   1      782.59      878.65     11.15 o 
   2  16   1       16.67       18.05      1.50 o 
   3  16   1       32.44       41.12      4.24 o 
   4  16   1        7.84        7.59      2.47 o 
   5  16   1        0.05        0.95      2.23 o 
   6  16   1       14.89       17.36      3.47 o 
   7  16   1        5.89        4.71      2.24 o 
   8  16   1       14.80       13.78      3.79 o 
   9  16   1        7.46        1.90      3.19 o 
  -9  17   1        0.65        2.02      2.16 o 
  -8  17   1       23.75       26.02      3.73 o 
  -7  17   1        0.00        2.64      2.10 o 
  -6  17   1       21.83       21.91      3.90 o 
  -5  17   1        0.01        2.77      2.05 o 
  -4  17   1       41.21       45.53      4.44 o 
  -3  17   1      255.20      265.68      8.73 o 
  -2  17   1      421.25      412.06      7.45 o 
  -1  17   1        0.15        1.07      0.90 o 
   0  17   1       44.44       44.33      3.31 o 
   1  17   1       34.72       37.45      2.94 o 
   2  17   1        3.58        0.34      0.85 o 
   3  17   1      156.65      152.74      4.84 o 
   4  17   1      142.75      127.64      9.06 o 
   5  17   1        1.89        3.56      2.30 o 
   6  17   1       36.31       39.23      4.73 o 
   7  17   1       40.68       38.38      4.09 o 
   8  17   1       40.97       41.29      8.10 o 
   9  17   1       34.94       43.02      6.00 o 
  -9  18   1        3.15        1.85      1.94 o 
  -8  18   1        0.66        0.25      1.97 o 
  -7  18   1       14.56       15.26      2.87 o 
  -6  18   1      216.95      201.25     10.09 o 
  -5  18   1      273.40      246.58     19.52 o 
  -4  18   1       47.94       46.43      4.54 o 
  -3  18   1       18.32       15.57      3.09 o 
  -2  18   1       74.98       82.64      2.84 o 
  -1  18   1     1534.46     1608.01     17.38 o 
   0  18   1       83.66       76.16      2.91 o 
   1  18   1       56.87       55.16      2.54 o 
   2  18   1       23.78       24.12      1.79 o 
   3  18   1        0.37        5.43      4.41 o 
   4  18   1      688.92      652.98     15.39 o 
   5  18   1      106.94       91.12      6.43 o 
   6  18   1      202.35      200.14      8.86 o 
   7  18   1       46.72       43.24      4.35 o 
   8  18   1        1.19        2.32      2.63 o 
   9  18   1        0.40        2.67      2.66 o 
  -9  19   1        0.52        0.84      1.93 o 
  -8  19   1       21.19       16.16      3.40 o 
  -7  19   1      126.82      127.28      6.43 o 
  -6  19   1        3.39        5.34      4.89 o 
  -5  19   1       15.33        9.50      3.03 o 
  -4  19   1      129.23      142.69      7.04 o 
  -3  19   1      110.37      129.85      7.74 o 
  -2  19   1       93.69      104.77      3.67 o 
  -1  19   1      314.29      310.45      6.00 o 
   0  19   1      153.62      158.84      4.23 o 
   1  19   1       37.10       48.35      2.52 o 
   2  19   1      204.60      202.61      8.14 o 
   3  19   1      339.52      341.24     10.12 o 
   4  19   1      183.72      178.36      7.85 o 
   5  19   1     1008.02      948.77     20.40 o 
   6  19   1       72.82       67.33      5.90 o 
   7  19   1        1.62        1.00      2.32 o 
   8  19   1       12.82       15.35      3.07 o 
   9  19   1       12.74       14.11      3.76 o 
  -9  20   1        9.41        8.65      3.42 o 
  -8  20   1        7.35        9.22      2.66 o 
  -7  20   1        0.00       -1.45      1.45 o 
  -6  20   1       39.27       44.71      5.32 o 
  -5  20   1       90.04       98.33      6.62 o 
  -4  20   1        2.90        4.73      2.41 o 
  -3  20   1       74.88       78.19      4.20 o 
  -2  20   1       85.40       88.48      4.08 o 
  -1  20   1      189.41      185.74      4.97 o 
   0  20   1      285.88      313.17      6.18 o 
   1  20   1       38.92       46.57      2.55 o 
   2  20   1      298.75      298.14      7.33 o 
   3  20   1      432.85      430.18      9.06 o 
   4  20   1      128.54      127.28      6.84 o 
   5  20   1       15.22       23.44      3.96 o 
   6  20   1       67.80       65.90      6.07 o 
   7  20   1        8.01        3.88      2.60 o 
   8  20   1        0.01        4.03      2.97 o 
  -9  21   1        7.80       18.35      6.77 o 
  -8  21   1       25.26       28.15      3.85 o 
  -7  21   1       21.52       27.66      3.76 o 
  -6  21   1       48.83       52.68      8.89 o 
  -5  21   1      510.73      479.18     14.20 o 
  -4  21   1      206.10      189.78      8.78 o 
  -3  21   1      166.28      158.68      5.77 o 
  -2  21   1      109.80       91.22      4.28 o 
  -1  21   1      122.92      121.02      3.85 o 
   0  21   1       82.89       91.89      3.44 o 
   1  21   1        0.10       -0.53      0.94 o 
   2  21   1       15.62       17.80      2.32 o 
   3  21   1        1.38        2.09      1.44 o 
   4  21   1      182.69      168.01      7.92 o 
   5  21   1       24.77       21.77      3.83 o 
   6  21   1       24.78       23.91      4.13 o 
   7  21   1       28.92       22.23      4.11 o 
   8  21   1      135.04      149.30      9.26 o 
  -8  22   1       16.39       26.44      3.83 o 
  -7  22   1        6.35        7.61      3.24 o 
  -6  22   1      211.83      199.79      9.53 o 
  -5  22   1       25.86       34.25     10.37 o 
  -4  22   1      236.57      229.88      7.24 o 
  -3  22   1       56.89       58.38      4.14 o 
  -2  22   1      204.86      196.97      8.51 o 
  -1  22   1       36.17       43.13      2.68 o 
   0  22   1       85.70       91.17      3.49 o 
   1  22   1       82.76       85.45      4.30 o 
   2  22   1        5.28        6.80      1.81 o 
   3  22   1       40.61       38.86      3.27 o 
   4  22   1       65.32       66.64      7.82 o 
   5  22   1      135.26      123.14      7.13 o 
   6  22   1       15.95       13.93      3.37 o 
   7  22   1        0.05        3.40      2.89 o 
   8  22   1        0.01        3.23      3.79 o 
  -8  23   1        9.91       11.66      2.79 o 
  -7  23   1        0.63       -0.29      2.12 o 
  -6  23   1        2.21        2.44      2.43 o 
  -5  23   1      100.25       83.90      6.69 o 
  -4  23   1      159.59      160.53      6.21 o 
  -3  23   1       80.22       75.65      4.53 o 
  -2  23   1        6.94        5.49      1.81 o 
  -1  23   1        0.31       -0.86      1.15 o 
   0  23   1       10.69       15.36      2.32 o 
   1  23   1      240.81      233.09      5.54 o 
   2  23   1      132.30      129.60      6.80 o 
   3  23   1       12.12       18.05      2.62 o 
   4  23   1      387.87      373.06     12.25 o 
   5  23   1      139.40      121.65      7.17 o 
   6  23   1       37.83       43.33      5.39 o 
   7  23   1       36.05       38.77     10.67 o 
   8  23   1        1.40        0.48      1.78 o 
  -8  24   1       19.14       27.17      3.86 o 
  -7  24   1        1.38        4.00      2.91 o 
  -6  24   1       23.17       21.29      4.35 o 
  -5  24   1        0.65        0.29      2.17 o 
  -4  24   1       57.09       61.80      4.46 o 
  -3  24   1       11.38        8.50      2.38 o 
  -2  24   1       41.46       44.92      5.61 o 
  -1  24   1       57.54       57.34      3.49 o 
   0  24   1       90.51      100.00      3.88 o 
   1  24   1        0.01        0.67      1.38 o 
   2  24   1        0.41        1.11      1.64 o 
   3  24   1       43.97       42.76      4.87 o 
   4  24   1        2.25        1.89      2.93 o 
   5  24   1       22.00       22.37      4.08 o 
   6  24   1       20.43       23.93      4.22 o 
   7  24   1        7.17       10.41      3.09 o 
   8  24   1        4.46        5.34      2.23 o 
  -8  25   1        6.87       10.62      4.18 o 
  -7  25   1       11.19        9.22      3.19 o 
  -6  25   1       34.54       33.92      5.03 o 
  -5  25   1        1.72        1.59      5.93 o 
  -4  25   1        2.39        1.15      1.74 o 
  -3  25   1       16.46       16.00      2.76 o 
  -2  25   1       65.04       72.91      4.59 o 
  -1  25   1      249.87      253.17     14.87 o 
   0  25   1      200.36      202.74      5.48 o 
   1  25   1        0.47        1.45      1.99 o 
   2  25   1      169.80      161.87      7.96 o 
   3  25   1        1.58        0.08      3.04 o 
   4  25   1       29.93       34.69      4.69 o 
   5  25   1       12.29       11.31      3.14 o 
   6  25   1       23.55       24.72      5.14 o 
   7  25   1        0.52        1.50      2.20 o 
  -7  26   1        0.06        2.61      2.52 o 
  -6  26   1       12.25       11.54      3.44 o 
  -5  26   1       11.47       19.61      7.78 o 
  -4  26   1       33.30       40.24      6.43 o 
  -3  26   1       83.32       72.55      4.81 o 
  -2  26   1       27.79       34.19      3.55 o 
  -1  26   1        4.22        5.54      2.04 o 
   0  26   1        3.65        6.30      2.02 o 
   1  26   1       10.19        7.10      2.12 o 
   2  26   1        6.53        5.63      1.96 o 
   3  26   1        0.04       -0.97      2.04 o 
   4  26   1      105.93       94.89      7.61 o 
   5  26   1        0.23       -0.80      5.64 o 
   6  26   1        2.54        3.79      2.49 o 
   7  26   1        4.44        3.07      2.57 o 
  -7  27   1       33.07       44.47      5.98 o 
  -6  27   1        3.53        9.05      2.96 o 
  -5  27   1       22.74       22.88      4.40 o 
  -4  27   1      164.22      157.05      8.42 o 
  -3  27   1       26.59       20.86      3.07 o 
  -2  27   1      256.63      256.00     11.34 o 
  -1  27   1        0.36       -1.95      1.95 o 
   0  27   1       22.36       23.84      2.55 o 
   1  27   1        8.55        6.73      2.17 o 
   2  27   1        0.94       -1.48      1.48 o 
   3  27   1       53.89       49.78      6.41 o 
   4  27   1        6.20        7.90      3.03 o 
   5  27   1        0.00       -3.15      3.15 o 
   6  27   1       11.23       16.26      3.72 o 
   7  27   1        6.81       15.96      3.87 o 
  -7  28   1       17.82       19.09      4.48 o 
  -6  28   1        4.23        9.98      3.08 o 
  -5  28   1       17.12       23.21      4.41 o 
  -4  28   1       56.71       56.80      6.03 o 
  -3  28   1        2.43        6.45      2.50 o 
  -2  28   1        0.00        1.64      1.94 o 
  -1  28   1       16.92       23.53      4.28 o 
   0  28   1        0.46       -1.36      1.46 o 
   1  28   1       66.80       68.59      6.35 o 
   2  28   1       49.82       45.65      3.98 o 
   3  28   1        1.90       -2.34      3.32 o 
   4  28   1       25.74       26.51      4.58 o 
   5  28   1        2.33        2.03      2.48 o 
   6  28   1        0.14       -2.52      4.35 o 
   7  28   1        8.56       11.96      3.47 o 
  -7  29   1        4.13       10.34      3.52 o 
  -6  29   1        0.10       -1.92      2.38 o 
  -5  29   1        2.04        3.15      2.62 o 
  -4  29   1       66.09       75.47      6.90 o 
  -3  29   1       69.88       77.13      5.18 o 
  -2  29   1        9.62       13.04      2.68 o 
  -1  29   1        3.17        3.00      2.07 o 
   0  29   1        1.93        1.88      2.48 o 
   1  29   1        3.19        7.90      2.31 o 
   2  29   1        1.50        2.43      2.92 o 
   3  29   1        0.01       -4.85      5.14 o 
   4  29   1        0.66       -1.95      2.07 o 
   5  29   1        1.70       -2.38      2.38 o 
   6  29   1        0.59       -1.86      1.86 o 
  -6  30   1        7.29       15.41      5.94 o 
  -5  30   1        5.98        5.20      2.54 o 
  -4  30   1        6.02        9.36      3.42 o 
  -3  30   1        9.80       10.93      2.69 o 
  -2  30   1       25.41       26.62      3.53 o 
  -1  30   1       34.16       32.02      3.68 o 
   0  30   1       19.09       12.40      3.29 o 
   1  30   1       99.62       94.43      5.31 o 
   2  30   1        9.67        9.90      3.70 o 
   3  30   1       13.73       14.29      3.61 o 
   4  30   1        1.28        0.63      2.25 o 
   5  30   1        0.05        3.54      5.36 o 
   6  30   1        5.27        1.16      2.37 o 
  -6  31   1       11.89       23.74      4.57 o 
  -5  31   1       13.75       17.69      4.16 o 
  -4  31   1        2.47        2.84      2.71 o 
  -3  31   1       50.22       52.36      4.66 o 
  -2  31   1       21.13       28.08      3.54 o 
  -1  31   1      163.97      158.50      6.66 o 
   0  31   1       25.66       29.31      4.61 o 
   1  31   1        5.41        9.63      2.42 o 
   2  31   1      190.50      180.89     11.71 o 
   3  31   1       59.88       43.11      5.47 o 
   4  31   1       15.65       15.51      3.72 o 
   5  31   1       23.01       27.30      4.90 o 
   6  31   1        1.97        3.43      2.76 o 
  -6  32   1       36.29       34.17      5.39 o 
  -5  32   1       13.67       19.14      4.20 o 
  -4  32   1        0.47        1.36      2.46 o 
  -3  32   1        4.15        3.12      2.49 o 
  -2  32   1      175.73      156.23      6.84 o 
  -1  32   1      150.18      154.76     10.18 o 
   0  32   1        2.62        1.04      2.32 o 
   1  32   1       43.74       41.24      4.14 o 
   2  32   1        3.38        2.77      2.89 o 
   3  32   1        3.37        3.62      2.84 o 
   4  32   1        1.60        1.01      2.27 o 
   5  32   1        0.32       -0.58      1.98 o 
  -5  33   1        8.71       11.25      3.45 o 
  -4  33   1        1.22       -0.76      2.53 o 
  -3  33   1       13.17       15.46      4.10 o 
  -2  33   1        0.07        2.58      2.43 o 
  -1  33   1       56.76       56.74      6.11 o 
   0  33   1       30.04       27.14      4.80 o 
   1  33   1       19.51       19.62      6.09 o 
   2  33   1        4.95       11.05      3.55 o 
   3  33   1        4.59        0.45      3.60 o 
   4  33   1       11.95       16.04      3.88 o 
   5  33   1        7.06        6.68      3.15 o 
  -5  34   1        1.02        0.01      2.40 o 
  -4  34   1        4.18        7.67      3.22 o 
  -3  34   1       13.45       14.33      3.57 o 
  -2  34   1       61.44       64.33      5.30 o 
  -1  34   1       53.64       56.71      6.28 o 
   0  34   1       55.69       46.51      6.45 o 
   1  34   1        1.75        5.89      2.54 o 
   2  34   1       46.08       59.36      6.31 o 
   3  34   1        4.61        4.02      5.36 o 
   4  34   1        0.55        5.18      2.84 o 
  -4  35   1        1.45        6.03      5.44 o 
  -3  35   1        6.55        9.48      3.29 o 
  -2  35   1        4.72        8.56      3.12 o 
  -1  35   1        9.20       13.47      3.65 o 
   0  35   1        0.52        0.69      2.73 o 
   1  35   1        3.67        4.05      2.93 o 
   2  35   1        1.14        4.10      4.46 o 
   3  35   1        3.67        4.85      2.92 o 
   4  35   1        0.15       -2.31      2.31 o 
  -4  36   1        3.14        4.45      2.29 o 
  -3  36   1        1.41       -0.11      3.47 o 
  -2  36   1       12.93       12.20      5.64 o 
  -1  36   1       46.45       40.81      7.74 o 
   0  36   1        2.04        2.87      2.73 o 
   1  36   1        2.71        3.50      2.57 o 
   2  36   1        9.35        5.74      4.39 o 
   3  36   1        0.29        1.87      2.87 o 
  -3  37   1        0.02        7.51      3.03 o 
  -2  37   1        2.11        6.35      2.79 o 
  -1  37   1        0.67       -1.39      2.15 o 
   0  37   1        0.33        2.46      2.93 o 
   1  37   1       16.32       21.69      7.09 o 
   2  37   1        0.64        4.76      3.68 o 
   3  37   1        3.40       11.57      3.83 o 
  -2  38   1        5.00        5.39      2.70 o 
  -1  38   1       14.59       11.55      3.34 o 
   0  38   1        0.14        4.84      4.01 o 
   1  38   1        0.92        6.68      4.28 o 
   2  38   1        5.30        7.46      4.31 o 
 -10   0   2       29.02       48.45      8.85 o 
  -9   0   2      257.08      299.65     17.14 o 
  -8   0   2      250.97      207.36     13.31 o 
  -7   0   2      585.75      579.51     11.22 o 
  -6   0   2       79.21       77.87      3.73 o 
  -5   0   2       74.03       75.61      3.98 o 
  -4   0   2        3.18        3.44      1.17 o 
  -3   0   2       53.23       52.73      2.36 o 
  -2   0   2     2929.25     2888.99     29.59 o 
  -1   0   2     3551.22     3423.23    117.55 o 
   0   0   2     2457.95     2690.53     33.03 o 
   1   0   2    37723.66    35918.17    350.87 o 
   2   0   2      108.10       99.48      3.83 o 
   3   0   2     1180.35     1276.07     15.44 o 
   4   0   2      586.57      579.21      8.65 o 
   5   0   2     1500.96     1558.46     27.23 o 
   6   0   2      432.14      430.83     12.23 o 
   7   0   2        3.72        5.14      4.03 o 
   8   0   2       68.11       64.06      9.49 o 
   9   0   2       80.53       78.72     11.33 o 
  10   0   2        6.69       -0.38      2.93 o 
 -10   1   2       11.09       18.21      4.59 o 
  -9   1   2       20.78       27.04      4.53 o 
  -8   1   2       37.90       42.92      5.14 o 
  -7   1   2       33.13       34.75      2.28 o 
  -6   1   2       20.57       26.68      1.85 o 
  -5   1   2      245.01      247.21      4.25 o 
  -4   1   2        4.32        4.47      0.85 o 
  -3   1   2      621.20      658.79      6.59 o 
  -2   1   2      388.44      357.73      3.95 o 
  -1   1   2     2378.19     2323.99     23.79 o 
   0   1   2     9553.65     9640.57     74.21 o 
   1   1   2    16890.84    17178.61    125.09 o 
   2   1   2     6431.27     6752.07     57.60 o 
   3   1   2     1272.29     1306.58     10.85 o 
   4   1   2      113.35      111.05      2.25 o 
   5   1   2       84.03       77.21      2.92 o 
   6   1   2       54.54       58.62      3.18 o 
   7   1   2       36.56       36.40      3.54 o 
   8   1   2       19.08       17.60      3.80 o 
   9   1   2       34.12       29.74      5.34 o 
  10   1   2       34.45       37.48      5.91 o 
 -10   2   2       13.29       12.52      3.77 o 
  -9   2   2      101.14      100.58      7.72 o 
  -8   2   2       14.67       13.23      2.23 o 
  -7   2   2       56.24       47.01      2.79 o 
  -6   2   2        0.29        0.54      0.89 o 
  -5   2   2      803.45      845.22      8.97 o 
  -4   2   2     1708.40     1927.01     15.81 o 
  -3   2   2      154.75      150.89      2.70 o 
  -2   2   2        3.64        3.24      0.85 o 
  -1   2   2     4674.25     4488.44     37.86 o 
   0   2   2      939.66      956.67      8.46 o 
   1   2   2    29833.40    28817.55    242.21 o 
   2   2   2     1161.68     1074.29     10.35 o 
   3   2   2      141.71      121.86      2.09 o 
   4   2   2      904.09      958.87     10.95 o 
   5   2   2       36.43       38.80      1.97 o 
   6   2   2       76.71       76.54      3.43 o 
   7   2   2      107.85       99.62      5.05 o 
   8   2   2      244.81      233.29     10.83 o 
   9   2   2       54.72       40.60      8.87 o 
  10   2   2        0.30        5.35      5.12 o 
 -10   3   2        3.16        3.66      2.87 o 
  -9   3   2       50.22       50.75      5.93 o 
  -8   3   2      136.09      124.32      4.87 o 
  -7   3   2       14.51       17.61      2.27 o 
  -6   3   2      381.92      355.81      6.73 o 
  -5   3   2      620.82      648.11      7.54 o 
  -4   3   2        3.63        2.08      0.78 o 
  -3   3   2     1709.47     1699.87     13.71 o 
  -2   3   2      619.72      596.48      7.62 o 
  -1   3   2     9167.30     9138.11     74.63 o 
   0   3   2     5764.08     5905.15     44.11 o 
   1   3   2     6773.61     6912.99     57.46 o 
   2   3   2     6567.86     6696.70     56.27 o 
   3   3   2       62.53       57.24      1.89 o 
   4   3   2      299.46      275.99      4.58 o 
   5   3   2       75.53       69.52      2.50 o 
   6   3   2       11.04       14.26      1.87 o 
   7   3   2      280.69      286.27     10.39 o 
   8   3   2       18.92       24.50      4.49 o 
   9   3   2        6.28        7.79      3.70 o 
  10   3   2        1.73       -0.95      3.41 o 
 -10   4   2        0.12       -1.61      7.16 o 
  -9   4   2       10.33       13.63      3.71 o 
  -8   4   2       62.59       66.70      4.02 o 
  -7   4   2      388.07      411.18      8.91 o 
  -6   4   2       41.83       43.70      2.19 o 
  -5   4   2        0.88        2.00      0.97 o 
  -4   4   2      990.39     1057.47      9.97 o 
  -3   4   2      554.65      545.48      6.37 o 
  -2   4   2      307.75      284.17      3.81 o 
  -1   4   2      443.75      401.65      5.27 o 
   0   4   2    40234.78    36724.13    304.26 o 
   1   4   2    16577.90    16958.36    138.53 o 
   2   4   2      113.05      102.13      2.61 o 
   3   4   2      194.73      189.07      3.49 o 
   4   4   2        3.90        1.91      0.76 o 
   5   4   2      253.00      271.37      4.93 o 
   6   4   2      226.33      215.38      6.89 o 
   7   4   2        1.22        5.34      1.95 o 
   8   4   2       13.63       16.36      2.94 o 
   9   4   2        0.15        0.26      3.16 o 
  10   4   2        9.62       22.86      4.47 o 
 -10   5   2        4.69        7.77      3.13 o 
  -9   5   2        0.24        4.71      2.77 o 
  -8   5   2       39.49       34.94      3.25 o 
  -7   5   2        9.12       12.90      1.87 o 
  -6   5   2        0.21        0.08      0.81 o 
  -5   5   2       78.69       83.34      2.62 o 
  -4   5   2      190.41      203.07      3.54 o 
  -3   5   2       14.05       11.00      1.04 o 
  -2   5   2      179.11      171.69      3.33 o 
  -1   5   2     1182.92     1183.25     11.84 o 
   0   5   2      249.55      239.12      4.27 o 
   1   5   2    11618.10    11997.81    122.80 o 
   2   5   2     4495.95     4694.85     43.32 o 
   3   5   2       10.78        6.95      1.00 o 
   4   5   2        0.41        0.38      0.75 o 
   5   5   2      244.68      216.17      4.40 o 
   6   5   2      109.76       98.38      4.79 o 
   7   5   2       21.80       16.79      2.79 o 
   8   5   2        1.20        1.01      1.77 o 
   9   5   2       47.25       56.69      6.93 o 
  10   5   2        2.84       -0.35      2.13 o 
 -10   6   2        0.32        2.66      2.48 o 
  -9   6   2       15.98       16.22      4.00 o 
  -8   6   2        4.40        0.41      2.46 o 
  -7   6   2      208.14      204.56      6.37 o 
  -6   6   2        0.00        0.17      1.00 o 
  -5   6   2        0.25        0.19      0.77 o 
  -4   6   2      228.85      238.55      4.19 o 
  -3   6   2      357.77      356.49      4.88 o 
  -2   6   2      368.58      358.91      8.05 o 
  -1   6   2     2619.73     2601.62     23.31 o 
   0   6   2     6019.74     6191.13     59.20 o 
   1   6   2    13360.00    13614.51    126.74 o 
   2   6   2      332.98      295.81      4.45 o 
   3   6   2      728.25      788.13      9.53 o 
   4   6   2      392.48      359.48      5.55 o 
   5   6   2       27.68       23.62      1.76 o 
   6   6   2       75.95       69.54      4.47 o 
   7   6   2        8.00        6.52      2.26 o 
   8   6   2        1.00        3.87      2.13 o 
   9   6   2        1.60       10.35      3.45 o 
  10   6   2        1.17        3.01      2.50 o 
 -10   7   2        0.51       -0.61      4.48 o 
  -9   7   2        0.15        0.88      1.97 o 
  -8   7   2       26.12       28.32      3.01 o 
  -7   7   2        0.02        0.02      1.43 o 
  -6   7   2      188.24      172.41      4.45 o 
  -5   7   2       29.47       39.17      2.94 o 
  -4   7   2      374.71      395.96      5.62 o 
  -3   7   2        0.66        4.50      1.02 o 
  -2   7   2     1302.10     1249.61     14.70 o 
  -1   7   2      268.54      274.29      4.36 o 
   0   7   2     5521.84     5832.13     56.08 o 
   1   7   2      574.36      553.12      7.42 o 
   2   7   2      732.47      794.76      7.85 o 
   3   7   2     1281.49     1353.51     14.37 o 
   4   7   2      134.86      108.95      3.62 o 
   5   7   2       15.56       18.45      1.94 o 
   6   7   2      160.47      153.18      4.82 o 
   7   7   2       82.16       93.02      5.41 o 
   8   7   2       58.71       70.20      5.36 o 
   9   7   2       44.02       52.95      6.71 o 
  10   7   2        1.04       -0.03      2.03 o 
 -10   8   2        1.89       -2.29      3.56 o 
  -9   8   2        9.75       10.33      2.63 o 
  -8   8   2        3.04        1.96      1.62 o 
  -7   8   2      181.63      173.85      5.69 o 
  -6   8   2      107.80      106.17      3.91 o 
  -5   8   2       13.05       15.23      1.48 o 
  -4   8   2       14.40       12.94      1.26 o 
  -3   8   2       99.25       87.98      2.89 o 
  -2   8   2      400.35      376.83      9.04 o 
  -1   8   2        1.22        2.55      1.90 o 
   0   8   2     3945.87     4043.64     39.99 o 
   1   8   2     2134.02     2093.95     21.99 o 
   2   8   2     2189.55     2195.53     18.31 o 
   3   8   2       77.61       64.85      2.33 o 
   4   8   2       56.50       53.21      2.29 o 
   5   8   2       95.57       87.30      3.54 o 
   6   8   2       42.08       43.55      3.05 o 
   7   8   2        4.39        3.97      2.03 o 
   8   8   2        0.17       -0.03      1.90 o 
   9   8   2        8.23       11.27      4.74 o 
  10   8   2        5.11        7.11      3.08 o 
 -10   9   2        0.08       -1.50      3.64 o 
  -9   9   2       40.55       50.50      5.60 o 
  -8   9   2        3.45        1.31      1.81 o 
  -7   9   2      118.55      113.43      5.39 o 
  -6   9   2      204.46      194.63      5.28 o 
  -5   9   2        2.91        0.13      1.35 o 
  -4   9   2       41.10       58.95      2.13 o 
  -3   9   2     4197.82     4550.72     46.89 o 
  -2   9   2      844.32      879.37     11.77 o 
  -1   9   2      198.16      198.48      4.29 o 
   0   9   2     3000.62     3197.91     32.48 o 
   1   9   2     3268.25     3354.54     33.72 o 
   2   9   2      113.90      125.87      3.25 o 
   3   9   2      978.06      979.87     11.39 o 
   4   9   2        0.00       -0.08      0.62 o 
   5   9   2      273.05      238.17      6.65 o 
   6   9   2       12.78       12.55      2.05 o 
   7   9   2       30.75       22.36      3.27 o 
   8   9   2        8.93        9.53      2.60 o 
   9   9   2        0.45       -0.21      2.29 o 
 -10  10   2        0.10        7.91      4.24 o 
  -9  10   2        1.29        0.00      2.16 o 
  -8  10   2       31.97       32.41      3.79 o 
  -7  10   2       13.72       14.54      2.79 o 
  -6  10   2      109.99      114.61      4.19 o 
  -5  10   2      179.03      190.32      5.01 o 
  -4  10   2      481.62      512.69      9.15 o 
  -3  10   2       69.28       63.46      5.40 o 
  -2  10   2      551.46      532.41      9.62 o 
  -1  10   2      616.19      643.63      9.15 o 
   0  10   2       22.97       23.60      1.85 o 
   1  10   2      425.19      448.80      6.81 o 
   2  10   2        7.90       12.05      1.01 o 
   3  10   2      988.20     1009.98     10.62 o 
   4  10   2      209.10      190.89      4.35 o 
   5  10   2      121.99      118.82      4.23 o 
   6  10   2       11.65       10.92      2.06 o 
   7  10   2      166.49      169.33      7.00 o 
   8  10   2       98.20       89.13      6.06 o 
   9  10   2        0.01        0.26      1.93 o 
 -10  11   2        2.11        6.04      2.89 o 
  -9  11   2       11.47        9.59      2.55 o 
  -8  11   2       28.44       29.70      3.71 o 
  -7  11   2      293.03      283.61      8.58 o 
  -6  11   2       26.75       27.51      2.56 o 
  -5  11   2      466.06      468.81      8.27 o 
  -4  11   2       30.68       25.98      1.72 o 
  -3  11   2      311.74      275.19      6.16 o 
  -2  11   2      613.74      644.49      9.45 o 
  -1  11   2       42.02       40.47      2.13 o 
   0  11   2      911.94      941.26     12.07 o 
   1  11   2       81.60       68.33      2.25 o 
   2  11   2       90.15       93.00      2.47 o 
   3  11   2       26.58       26.04      1.70 o 
   4  11   2       13.08       16.40      2.16 o 
   5  11   2      160.92      142.95      5.34 o 
   6  11   2        1.05        0.74      1.19 o 
   7  11   2       28.14       34.52      4.01 o 
   8  11   2        6.21       10.28      2.81 o 
   9  11   2       21.68       17.62      4.32 o 
 -10  12   2        0.56        4.24      2.52 o 
  -9  12   2        3.17        4.38      2.08 o 
  -8  12   2        0.00       -0.36      1.64 o 
  -7  12   2      368.14      328.78      9.41 o 
  -6  12   2      381.90      356.99      7.57 o 
  -5  12   2       11.15       13.93      1.92 o 
  -4  12   2      416.91      450.95      7.82 o 
  -3  12   2       83.69      109.07      3.36 o 
  -2  12   2     4048.29     4429.29     44.96 o 
  -1  12   2       81.84       95.15      3.20 o 
   0  12   2      407.71      436.72      7.24 o 
   1  12   2      272.61      298.89      5.00 o 
   2  12   2      354.50      383.85      5.64 o 
   3  12   2     1281.09     1349.84     23.05 o 
   4  12   2       49.94       48.17      3.96 o 
   5  12   2      794.44      799.63     13.99 o 
   6  12   2       41.12       43.20      3.83 o 
   7  12   2       17.65       18.85      3.24 o 
   8  12   2      108.94      117.73      6.75 o 
   9  12   2        0.91        0.17      1.99 o 
 -10  13   2        4.26        8.20      3.03 o 
  -9  13   2        1.28        2.32      2.24 o 
  -8  13   2        0.00       -0.12      1.67 o 
  -7  13   2        8.94       14.80      2.92 o 
  -6  13   2       53.04       60.73      5.12 o 
  -5  13   2      314.38      293.81      8.80 o 
  -4  13   2      611.13      627.64     14.25 o 
  -3  13   2       53.66       66.35      3.41 o 
  -2  13   2        1.70        3.01      1.19 o 
  -1  13   2      438.17      439.69      7.66 o 
   0  13   2     1466.72     1605.66     18.72 o 
   1  13   2        0.37        0.41      0.75 o 
   2  13   2     1854.66     1976.25     19.25 o 
   3  13   2      229.23      263.29      4.41 o 
   4  13   2        8.86       12.16      2.52 o 
   5  13   2       16.60       18.98      3.15 o 
   6  13   2      346.11      338.12      8.01 o 
   7  13   2       77.79       79.50      5.62 o 
   8  13   2       13.61       10.25      2.82 o 
   9  13   2       92.25      105.93      7.12 o 
  -9  14   2        1.13        4.09      2.27 o 
  -8  14   2        3.52        3.72      2.76 o 
  -7  14   2     1132.95     1180.97     20.03 o 
  -6  14   2      654.56      595.29     10.40 o 
  -5  14   2     1010.46     1045.29     20.87 o 
  -4  14   2       83.32       74.08      6.19 o 
  -3  14   2      198.27      178.59      4.48 o 
  -2  14   2     1488.45     1681.84     31.20 o 
  -1  14   2     1891.01     2120.29     23.99 o 
   0  14   2        0.05        0.36      0.80 o 
   1  14   2       16.69       16.86      1.50 o 
   2  14   2      632.45      625.47      8.20 o 
   3  14   2      120.80      118.80      2.97 o 
   4  14   2       37.41       41.64      5.79 o 
   5  14   2       45.38       48.46      4.43 o 
   6  14   2        1.19        1.07      1.64 o 
   7  14   2        1.20        4.76      2.61 o 
   8  14   2       80.99       76.03      7.24 o 
   9  14   2        1.45        6.11      3.34 o 
  -9  15   2       13.58       16.61      3.18 o 
  -8  15   2       90.69       92.40      5.88 o 
  -7  15   2       58.19       57.31      5.74 o 
  -6  15   2       25.48       28.50      3.56 o 
  -5  15   2      129.47      130.78      6.86 o 
  -4  15   2      312.29      289.73      9.48 o 
  -3  15   2        6.90        8.44      1.49 o 
  -2  15   2      168.37      170.96      4.61 o 
  -1  15   2        0.59        1.10      1.12 o 
   0  15   2      275.28      250.47      5.53 o 
   1  15   2      914.63      970.63     11.52 o 
   2  15   2      116.27      124.86      3.28 o 
   3  15   2      325.56      323.03     10.63 o 
   4  15   2      294.09      283.49      9.21 o 
   5  15   2        0.01        2.07      2.08 o 
   6  15   2        2.11        3.23      2.22 o 
   7  15   2        4.72        8.88      2.34 o 
   8  15   2       11.96       11.43      3.53 o 
   9  15   2       24.55       27.28      4.88 o 
  -9  16   2        0.19       -1.82      2.13 o 
  -8  16   2        6.79       10.39      3.40 o 
  -7  16   2        5.35        3.92      2.11 o 
  -6  16   2       24.71       21.66      3.28 o 
  -5  16   2        0.05       -0.18      1.82 o 
  -4  16   2      155.93      147.85      8.42 o 
  -3  16   2      169.79      164.43      5.80 o 
  -2  16   2       53.41       58.33      6.17 o 
  -1  16   2       12.09       10.94      1.87 o 
   0  16   2       88.90       97.27      4.66 o 
   1  16   2       25.21       30.25      1.99 o 
   2  16   2       32.81       40.39      2.14 o 
   3  16   2      524.89      510.41      9.07 o 
   4  16   2      531.54      561.11     13.74 o 
   5  16   2      107.25       99.06      5.93 o 
   6  16   2       44.77       38.57      5.70 o 
   7  16   2       18.62       21.79      3.21 o 
   8  16   2      138.94      149.07      9.11 o 
   9  16   2        0.01        1.11      2.71 o 
  -9  17   2        0.01        0.89      1.96 o 
  -8  17   2        4.47        7.95      2.53 o 
  -7  17   2       72.94       72.20      5.24 o 
  -6  17   2       63.79       67.33      6.08 o 
  -5  17   2        5.60        6.61      2.83 o 
  -4  17   2       10.47       14.27      3.05 o 
  -3  17   2       51.36       54.71      4.60 o 
  -2  17   2       97.32      103.59      3.75 o 
  -1  17   2      368.93      385.76      8.26 o 
   0  17   2        0.86        3.39      1.25 o 
   1  17   2       71.34       87.15      3.01 o 
   2  17   2       86.08       78.54      2.79 o 
   3  17   2        5.82        6.11      3.04 o 
   4  17   2        0.06        3.99      2.07 o 
   5  17   2       81.18       68.12     10.97 o 
   6  17   2       14.43       17.92      3.51 o 
   7  17   2       72.29       68.92      5.19 o 
   8  17   2       11.74        9.79      3.45 o 
   9  17   2        9.77       12.44      3.92 o 
  -9  18   2        3.53        5.48      3.64 o 
  -8  18   2        0.87        3.91      2.01 o 
  -7  18   2        3.32        3.41      2.11 o 
  -6  18   2       77.84       71.10     10.26 o 
  -5  18   2      209.04      206.93      8.96 o 
  -4  18   2        0.09        1.46      3.49 o 
  -3  18   2      238.52      242.55     11.55 o 
  -2  18   2      214.18      239.96      5.89 o 
  -1  18   2      343.27      379.81     12.07 o 
   0  18   2      248.52      255.83      5.40 o 
   1  18   2       11.75       15.72      1.66 o 
   2  18   2        3.48        4.27      1.12 o 
   3  18   2       27.54       33.77      3.94 o 
   4  18   2      239.04      221.34      8.96 o 
   5  18   2       51.47       40.55      4.63 o 
   6  18   2      293.37      279.28     10.42 o 
   7  18   2        0.79        1.32      2.15 o 
   8  18   2        4.27       -0.02      2.53 o 
   9  18   2        2.56        4.67      2.84 o 
  -9  19   2        0.76       -1.32      8.70 o 
  -8  19   2       30.51       34.93      4.18 o 
  -7  19   2        1.84        5.96      2.58 o 
  -6  19   2      474.08      442.74     26.06 o 
  -5  19   2       72.54       68.29      5.99 o 
  -4  19   2       82.42       78.16      5.86 o 
  -3  19   2       30.87       37.76      4.28 o 
  -2  19   2        1.00        2.74      1.22 o 
  -1  19   2      116.38      117.80      3.76 o 
   0  19   2       37.82       40.45      2.48 o 
   1  19   2       48.13       55.41      4.83 o 
   2  19   2        1.69        2.56      1.28 o 
   3  19   2       61.06       64.81      5.10 o 
   4  19   2       39.23       29.83      4.10 o 
   5  19   2      108.45      104.21      7.63 o 
   6  19   2       11.59        8.03      3.04 o 
   7  19   2        1.95       -0.05      1.63 o 
   8  19   2        0.27        1.54      2.36 o 
  -9  20   2        0.09       -1.37      2.06 o 
  -8  20   2        0.00       -1.93      1.93 o 
  -7  20   2       10.51        9.40      2.48 o 
  -6  20   2        9.19       19.61      4.18 o 
  -5  20   2        4.26        1.26      2.60 o 
  -4  20   2       40.17       40.51      8.16 o 
  -3  20   2      137.81      145.75      7.01 o 
  -2  20   2       24.74       25.10      2.43 o 
  -1  20   2       71.24       71.61      3.12 o 
   0  20   2      392.91      386.40      7.13 o 
   1  20   2        0.01        0.19      1.13 o 
   2  20   2       78.63       89.87      3.96 o 
   3  20   2       38.46       40.05      4.32 o 
   4  20   2       22.51       26.61      4.03 o 
   5  20   2       17.12       14.84      3.50 o 
   6  20   2        0.89        4.93      2.72 o 
   7  20   2       18.27       17.66      3.25 o 
   8  20   2       10.69       12.30      3.77 o 
  -8  21   2        0.10        1.72      2.08 o 
  -7  21   2       24.46       26.75      4.47 o 
  -6  21   2       70.89       69.89      6.55 o 
  -5  21   2      235.69      252.79     12.84 o 
  -4  21   2       71.62       69.39      5.95 o 
  -3  21   2        2.80        2.12      2.12 o 
  -2  21   2      143.12      140.24     12.09 o 
  -1  21   2        6.46        6.64      1.40 o 
   0  21   2       42.07       42.33      2.73 o 
   1  21   2       33.29       31.94      3.40 o 
   2  21   2       13.38       11.21      2.00 o 
   3  21   2      270.34      231.41      8.91 o 
   4  21   2        0.37        5.82      2.58 o 
   5  21   2        2.30        1.59      2.21 o 
   6  21   2       35.67       35.61      4.72 o 
   7  21   2        5.88       11.73      4.01 o 
   8  21   2        2.51        7.72      4.71 o 
  -8  22   2        7.55       10.31      3.82 o 
  -7  22   2       97.76       94.96      6.21 o 
  -6  22   2        0.46       -0.47      2.51 o 
  -5  22   2       27.93       25.47      4.50 o 
  -4  22   2       35.29       46.38      5.20 o 
  -3  22   2        2.12        1.80      2.14 o 
  -2  22   2       73.11       71.94      4.64 o 
  -1  22   2       21.91       20.63      2.17 o 
   0  22   2        2.82        3.49      1.34 o 
   1  22   2        0.04        1.02      1.18 o 
   2  22   2       13.29       14.24      2.28 o 
   3  22   2      331.00      342.86     11.28 o 
   4  22   2      261.32      235.59      9.53 o 
   5  22   2       24.45       15.46      3.38 o 
   6  22   2       49.08       52.26      5.71 o 
   7  22   2        4.29        3.37      2.58 o 
   8  22   2       62.12       78.46      8.66 o 
  -8  23   2       23.06       23.26      4.54 o 
  -7  23   2        6.82        8.03      4.74 o 
  -6  23   2        3.67        0.29      2.32 o 
  -5  23   2       11.62        9.56      3.40 o 
  -4  23   2       69.46       66.27      6.08 o 
  -3  23   2      207.32      187.34      8.55 o 
  -2  23   2       84.07       76.05      4.59 o 
  -1  23   2       89.47       85.14      5.02 o 
   0  23   2      513.27      537.55      9.18 o 
   1  23   2       11.60        9.95      1.77 o 
   2  23   2      313.35      302.39      7.96 o 
   3  23   2      168.74      157.12      7.78 o 
   4  23   2       27.41       27.08      4.32 o 
   5  23   2       21.71       23.10      4.12 o 
   6  23   2       22.31       20.09      5.19 o 
   7  23   2       29.85       29.11      4.62 o 
   8  23   2        1.47        6.35      2.83 o 
  -8  24   2        1.45        4.30      3.05 o 
  -7  24   2        1.40        4.73      2.67 o 
  -6  24   2       34.32       39.19      5.50 o 
  -5  24   2       10.15        9.45      3.20 o 
  -4  24   2       32.35       32.40      4.54 o 
  -3  24   2       32.54       29.85      3.48 o 
  -2  24   2       77.77       71.18      6.56 o 
  -1  24   2       56.61       52.06      3.17 o 
   0  24   2      730.64      703.74     10.99 o 
   1  24   2       89.22       93.80      5.85 o 
   2  24   2      213.36      232.52      7.08 o 
   3  24   2       26.72       35.03      4.63 o 
   4  24   2       37.22       34.48      4.81 o 
   5  24   2       48.07       49.45      6.98 o 
   6  24   2       83.57       82.98     11.34 o 
   7  24   2        0.42       -1.22      2.12 o 
  -8  25   2        0.53       -2.10      2.10 o 
  -7  25   2        0.75        2.16      2.16 o 
  -6  25   2       16.69       21.02      4.23 o 
  -5  25   2        6.15        5.51      2.83 o 
  -4  25   2       15.69       16.30      3.68 o 
  -3  25   2      183.29      167.35      6.67 o 
  -2  25   2      689.09      657.10     13.22 o 
  -1  25   2        1.88        5.06      1.94 o 
   0  25   2        1.00        1.03      1.42 o 
   1  25   2      129.25      140.10      5.55 o 
   2  25   2       29.87       30.92      3.76 o 
   3  25   2       23.25       19.74      3.78 o 
   4  25   2        6.87        3.91      4.07 o 
   5  25   2        0.01        2.63      2.27 o 
   6  25   2        0.05        1.22      2.27 o 
   7  25   2        2.95        5.56      3.21 o 
  -7  26   2        7.88       14.40      3.97 o 
  -6  26   2        3.76       -0.10      3.53 o 
  -5  26   2       20.03       23.55      5.34 o 
  -4  26   2       16.95       19.75      3.25 o 
  -3  26   2        9.52       10.02      2.59 o 
  -2  26   2        8.44        9.32      2.49 o 
  -1  26   2      211.06      208.90      7.16 o 
   0  26   2       20.20       25.52      2.64 o 
   1  26   2       48.73       46.87      4.57 o 
   2  26   2       22.85       25.65      3.40 o 
   3  26   2      131.60      118.65      7.16 o 
   4  26   2       23.52       25.67      6.19 o 
   5  26   2       22.90       33.20      4.95 o 
   6  26   2       11.75       13.33      3.50 o 
   7  26   2        1.55       -1.38      2.72 o 
  -7  27   2       11.51       27.28      4.81 o 
  -6  27   2       25.03       37.80      5.36 o 
  -5  27   2        7.32        7.28      3.32 o 
  -4  27   2       42.65       40.88      4.39 o 
  -3  27   2       27.74       23.12      3.35 o 
  -2  27   2       68.04       62.62      4.70 o 
  -1  27   2      260.98      254.05     14.44 o 
   0  27   2        0.52        1.40      1.41 o 
   1  27   2       22.83       22.59      3.07 o 
   2  27   2       35.28       39.80      4.92 o 
   3  27   2      254.99      271.07     19.37 o 
   4  27   2       87.68       80.20      6.84 o 
   5  27   2        9.55        7.78      3.20 o 
   6  27   2       17.93       23.05      8.40 o 
   7  27   2        1.92        1.26      2.39 o 
  -7  28   2       23.41       18.87      6.34 o 
  -6  28   2        0.09       -1.98      1.98 o 
  -5  28   2       96.47       85.46      7.42 o 
  -4  28   2      212.46      196.32      7.67 o 
  -3  28   2        1.89        3.65      2.14 o 
  -2  28   2      480.63      478.60     11.52 o 
  -1  28   2      112.37      116.43      5.77 o 
   0  28   2      101.18       93.55      5.02 o 
   1  28   2      178.24      183.07      6.67 o 
   2  28   2      180.14      146.35      7.96 o 
   3  28   2      170.77      153.22      8.34 o 
   4  28   2       28.55       26.77      4.64 o 
   5  28   2       85.93       91.76      7.65 o 
   6  28   2       41.04       42.59      5.57 o 
  -7  29   2       43.05       54.02      8.38 o 
  -6  29   2       37.37       44.83      6.08 o 
  -5  29   2        0.24        2.00      3.66 o 
  -4  29   2        7.88       11.82      2.82 o 
  -3  29   2       22.36       20.65      3.94 o 
  -2  29   2        5.79        7.08      2.46 o 
  -1  29   2      421.79      419.60     10.65 o 
   0  29   2      173.04      162.70      8.12 o 
   1  29   2       44.71       47.19      4.13 o 
   2  29   2        2.47        3.01      6.15 o 
   3  29   2       38.16       44.51      5.51 o 
   4  29   2       14.48       13.94      3.52 o 
   5  29   2        0.72        4.11      2.73 o 
   6  29   2        7.88        5.92      2.90 o 
  -6  30   2        1.46        6.07      2.69 o 
  -5  30   2        9.02       10.70      3.42 o 
  -4  30   2        8.23        9.63      3.05 o 
  -3  30   2        8.88        9.50      2.61 o 
  -2  30   2       36.16       39.00      5.45 o 
  -1  30   2        1.83        5.93      2.20 o 
   0  30   2        5.88        8.20      2.99 o 
   1  30   2       35.96       34.54      4.44 o 
   2  30   2       11.92        9.37      3.14 o 
   3  30   2       30.97       25.04      4.36 o 
   4  30   2        0.79       -1.73      2.08 o 
   5  30   2        2.37        2.96      2.35 o 
   6  30   2        0.22       -1.49      3.06 o 
  -6  31   2        2.24        6.46      3.08 o 
  -5  31   2        2.66        4.11      2.70 o 
  -4  31   2        3.01        5.35      2.89 o 
  -3  31   2      147.85      141.86      7.86 o 
  -2  31   2       50.29       48.27      4.69 o 
  -1  31   2       32.48       38.80      5.18 o 
   0  31   2        3.52        7.25      2.62 o 
   1  31   2       21.41       29.52      4.26 o 
   2  31   2       37.18       40.26      6.32 o 
   3  31   2       31.24       33.50      7.91 o 
   4  31   2        5.65        4.28      2.90 o 
   5  31   2       14.87       13.54      3.84 o 
  -5  32   2        0.01        1.68      3.73 o 
  -4  32   2        7.14       13.30      3.42 o 
  -3  32   2       30.81       37.31      4.24 o 
  -2  32   2        5.59        6.86      3.02 o 
  -1  32   2        0.24       -1.34      1.67 o 
   0  32   2       22.47       29.89      4.73 o 
   1  32   2       36.09       44.53      4.23 o 
   2  32   2       51.64       49.43      9.60 o 
   3  32   2        1.93        1.82      2.40 o 
   4  32   2        1.79        3.25      2.56 o 
   5  32   2        1.05        3.45      2.65 o 
  -5  33   2        0.03        5.18      3.06 o 
  -4  33   2       10.14       16.06      4.02 o 
  -3  33   2       23.57       39.71      4.60 o 
  -2  33   2       32.32       35.81      4.21 o 
  -1  33   2        5.03        4.15      3.36 o 
   0  33   2       48.48       49.80      5.73 o 
   1  33   2        0.25        4.61      2.59 o 
   2  33   2        8.15        9.59      6.28 o 
   3  33   2        0.05       -1.76      1.76 o 
   4  33   2        3.42        5.49      2.85 o 
   5  33   2        1.54        7.52      7.44 o 
  -5  34   2        0.26       -0.66      2.10 o 
  -4  34   2       10.32       12.50      6.00 o 
  -3  34   2       11.69       12.71      3.55 o 
  -2  34   2        9.71       10.78      2.78 o 
  -1  34   2       19.26       18.01      5.74 o 
   0  34   2       20.81       28.54      4.81 o 
   1  34   2       49.27       43.80      8.78 o 
   2  34   2       21.61       25.08      4.48 o 
   3  34   2        4.13        2.25      2.85 o 
   4  34   2        0.70        5.23      3.27 o 
  -4  35   2        8.86       19.43      4.16 o 
  -3  35   2       34.89       39.32      4.51 o 
  -2  35   2       13.64       14.47      4.50 o 
  -1  35   2        7.83        7.57      3.20 o 
   0  35   2        3.22        2.43      2.35 o 
   1  35   2        8.24        4.69      3.90 o 
   2  35   2        5.01        9.27      3.36 o 
   3  35   2       17.55       17.66      5.48 o 
   4  35   2        4.98       11.91      3.77 o 
  -3  36   2        0.44       -0.34      1.63 o 
  -2  36   2        8.21        8.82      4.69 o 
  -1  36   2        0.00       -0.37      2.27 o 
   0  36   2        2.60       -0.64      2.25 o 
   1  36   2        6.17        2.63      3.53 o 
   2  36   2        0.55        6.86      4.46 o 
   3  36   2        7.92        8.36      2.99 o 
  -2  37   2       25.12       22.45      4.21 o 
  -1  37   2        5.00       10.54      3.24 o 
   0  37   2        0.01        0.57      3.56 o 
   1  37   2        3.74        3.41      4.13 o 
   2  37   2        5.55        2.33      3.64 o 
  -1  38   2        6.96        9.67      3.05 o 
   0  38   2        1.93        4.97      2.72 o 
   1  38   2        1.77        4.73      3.94 o 
 -10   1   3        8.82       15.46      3.74 o 
  -9   1   3        9.36       12.10      3.50 o 
  -8   1   3       21.45       20.16      2.68 o 
  -7   1   3       82.00       76.86      3.15 o 
  -6   1   3       83.94       79.70      2.80 o 
  -5   1   3      308.15      295.34      4.81 o 
  -4   1   3       99.93      111.65      2.68 o 
  -3   1   3     1723.44     1802.53     16.08 o 
  -2   1   3       14.99       19.33      1.73 o 
  -1   1   3      410.19      369.86      5.49 o 
   0   1   3       28.42       26.49      1.21 o 
   1   1   3      334.28      303.63      3.76 o 
   2   1   3        5.42        4.93      1.03 o 
   3   1   3        0.73        0.34      0.51 o 
   4   1   3       33.36       32.76      2.31 o 
   5   1   3        0.65        0.33      0.99 o 
   6   1   3        8.78        6.23      1.55 o 
   7   1   3        7.01       10.46      2.32 o 
   8   1   3       74.05       80.55      7.77 o 
   9   1   3       43.16       58.64      7.07 o 
 -10   2   3       56.95       75.83     10.35 o 
  -9   2   3       38.73       44.99      5.64 o 
  -8   2   3       27.97       25.64      2.57 o 
  -7   2   3      316.83      313.80      5.80 o 
  -6   2   3        0.92        0.49      1.03 o 
  -5   2   3       57.20       70.65      2.86 o 
  -4   2   3      280.81      288.37      4.39 o 
  -3   2   3      359.10      345.65      4.95 o 
  -2   2   3      256.42      244.42      3.88 o 
  -1   2   3     1068.06     1063.20     11.46 o 
   0   2   3      109.78      104.67      4.49 o 
   1   2   3      172.09      166.71      3.29 o 
   2   2   3       30.04       22.91      1.30 o 
   3   2   3        2.21        3.34      0.62 o 
   4   2   3      390.41      418.31      9.58 o 
   5   2   3       14.88       13.99      1.78 o 
   6   2   3       18.32       19.33      2.27 o 
   7   2   3       38.46       47.05      4.14 o 
   8   2   3      204.39      219.37     10.98 o 
   9   2   3        0.70       10.14      3.49 o 
 -10   3   3        0.02       -2.33      4.01 o 
  -9   3   3       13.49       15.74      3.69 o 
  -8   3   3      288.81      294.91      6.64 o 
  -7   3   3       54.52       54.00      3.13 o 
  -6   3   3      354.50      348.35      5.71 o 
  -5   3   3        2.75        3.92      1.04 o 
  -4   3   3      222.61      254.30      4.76 o 
  -3   3   3      213.76      221.50      3.80 o 
  -2   3   3      219.21      220.71      3.37 o 
  -1   3   3      436.23      429.55      7.03 o 
   0   3   3      618.22      636.53      6.66 o 
   1   3   3     2124.73     2255.95     20.89 o 
   2   3   3      709.30      722.09      8.48 o 
   3   3   3      601.34      609.36      6.33 o 
   4   3   3        2.42       -0.30      1.01 o 
   5   3   3        0.54        2.29      1.23 o 
   6   3   3        1.08        0.79      1.12 o 
   7   3   3        0.29        1.31      1.69 o 
   8   3   3       15.03       20.34      4.35 o 
   9   3   3       57.92       57.87      7.31 o 
 -10   4   3        0.21       10.01      4.88 o 
  -9   4   3        9.86        9.53      3.13 o 
  -8   4   3      258.19      237.23      6.80 o 
  -7   4   3      487.58      451.28      7.94 o 
  -6   4   3      104.05      104.75      3.17 o 
  -5   4   3       22.04       24.73      1.67 o 
  -4   4   3      377.63      396.42      6.48 o 
  -3   4   3        0.19       -0.27      0.68 o 
  -2   4   3     1222.29     1225.10     16.12 o 
  -1   4   3      174.49      191.17      6.03 o 
   0   4   3       32.59       24.23      1.18 o 
   1   4   3      801.39      821.04      9.20 o 
   2   4   3      311.66      324.81      4.89 o 
   3   4   3       71.53       77.89      2.45 o 
   4   4   3        7.73        6.88      1.11 o 
   5   4   3        7.62        6.34      1.35 o 
   6   4   3       17.50       19.33      2.84 o 
   7   4   3       95.98      100.61      5.42 o 
   8   4   3       56.72       69.60     18.36 o 
   9   4   3        1.93        0.17      2.90 o 
 -10   5   3        9.53        3.23      4.09 o 
  -9   5   3        4.69        4.22      2.00 o 
  -8   5   3       37.38       35.16      3.28 o 
  -7   5   3        0.00       -1.19      1.19 o 
  -6   5   3      118.69      109.03      3.23 o 
  -5   5   3        1.27        1.44      0.90 o 
  -4   5   3        1.66        1.19      0.91 o 
  -3   5   3        1.47        3.05      0.83 o 
  -2   5   3      470.14      483.37      6.39 o 
  -1   5   3     1228.97     1193.05     12.68 o 
   0   5   3      378.88      368.49      5.47 o 
   1   5   3       62.50       66.76      2.08 o 
   2   5   3      267.10      280.43      4.46 o 
   3   5   3        3.11        5.28      1.02 o 
   4   5   3      123.42      113.40      3.14 o 
   5   5   3      221.30      212.36      4.54 o 
   6   5   3       72.92       71.33      4.64 o 
   7   5   3       47.68       49.62      4.38 o 
   8   5   3        0.62        1.73      2.00 o 
   9   5   3        9.79        7.03      7.46 o 
  -9   6   3        2.72       -0.80      1.77 o 
  -8   6   3        0.23        0.53      1.53 o 
  -7   6   3        5.44        6.31      1.92 o 
  -6   6   3        3.29        1.63      1.33 o 
  -5   6   3       11.60       14.14      1.48 o 
  -4   6   3     2209.13     2485.67     21.80 o 
  -3   6   3     1956.49     2208.68     25.37 o 
  -2   6   3      881.25      955.20     11.07 o 
  -1   6   3       78.13       66.11      2.30 o 
   0   6   3      110.26      102.82      3.15 o 
   1   6   3       62.07       60.40      2.00 o 
   2   6   3     2583.15     2641.27     24.34 o 
   3   6   3     2344.16     2473.57     24.05 o 
   4   6   3      218.98      194.77      4.14 o 
   5   6   3        3.48        4.29      1.12 o 
   6   6   3      278.67      256.31      8.01 o 
   7   6   3      107.97      100.22      5.66 o 
   8   6   3       24.13       25.50      3.58 o 
   9   6   3        2.61        8.93      4.35 o 
  -9   7   3        5.01        6.87      2.96 o 
  -8   7   3        0.14        0.29      2.61 o 
  -7   7   3      177.58      165.81      5.36 o 
  -6   7   3      210.12      186.21      8.75 o 
  -5   7   3       26.70       33.66      2.03 o 
  -4   7   3        0.69        0.13      0.88 o 
  -3   7   3     2147.36     2373.56     20.53 o 
  -2   7   3      821.69      846.13     10.18 o 
  -1   7   3      515.48      592.98      7.80 o 
   0   7   3      649.43      642.39     15.12 o 
   1   7   3      507.17      520.33      7.76 o 
   2   7   3      238.41      233.82      4.05 o 
   3   7   3     1169.78     1236.40     13.95 o 
   4   7   3      341.05      342.18      5.73 o 
   5   7   3      107.72       99.19      3.15 o 
   6   7   3      102.93       90.05      8.50 o 
   7   7   3       14.66       14.97      2.86 o 
   8   7   3        5.57        5.46      2.38 o 
   9   7   3       42.94       46.64      6.79 o 
  -9   8   3        3.58        4.21      4.82 o 
  -8   8   3       27.33       29.98      3.77 o 
  -7   8   3        5.88        5.57      1.86 o 
  -6   8   3        6.18        5.48      1.66 o 
  -5   8   3        0.38        0.40      0.89 o 
  -4   8   3       62.58       56.81      2.29 o 
  -3   8   3      282.18      263.44      5.11 o 
  -2   8   3      160.18      157.67      4.33 o 
  -1   8   3      333.25      345.09      5.58 o 
   0   8   3      313.78      335.93      6.07 o 
   1   8   3      191.43      196.66      4.31 o 
   2   8   3      153.24      156.43      3.27 o 
   3   8   3      222.67      212.48      4.63 o 
   4   8   3        2.19       -0.23      0.83 o 
   5   8   3       61.73       70.42      3.44 o 
   6   8   3       19.04       17.58      2.91 o 
   7   8   3      130.07      115.05      6.20 o 
   8   8   3        2.74        2.57      2.06 o 
   9   8   3       49.58       52.28      7.00 o 
  -9   9   3        0.05        1.35      2.09 o 
  -8   9   3        3.70        2.96      1.96 o 
  -7   9   3       80.78       75.44      3.95 o 
  -6   9   3       27.18       31.16      4.16 o 
  -5   9   3       24.55       22.09      1.79 o 
  -4   9   3       20.57       21.94      1.61 o 
  -3   9   3      573.82      599.21      9.57 o 
  -2   9   3     1667.07     1725.19     25.56 o 
  -1   9   3       36.49       32.52      1.84 o 
   0   9   3     2482.06     2596.39     27.77 o 
   1   9   3        3.56        1.76      0.92 o 
   2   9   3      800.63      819.72      9.55 o 
   3   9   3       60.35       62.07      2.61 o 
   4   9   3       83.07       82.83      3.09 o 
   5   9   3        3.69        1.94      2.10 o 
   6   9   3       17.52       14.61      2.74 o 
   7   9   3      134.30      134.79      6.47 o 
   8   9   3       50.08       44.77      4.64 o 
   9   9   3        2.11        5.31      3.86 o 
  -9  10   3        8.45       10.81      3.20 o 
  -8  10   3        0.38        1.95      1.76 o 
  -7  10   3        3.51        2.46      1.58 o 
  -6  10   3       43.14       33.66      2.80 o 
  -5  10   3        0.47       -0.03      1.61 o 
  -4  10   3      109.02      125.46      3.23 o 
  -3  10   3      554.10      604.26      8.56 o 
  -2  10   3      350.30      380.11      6.30 o 
  -1  10   3      143.29      134.18      3.87 o 
   0  10   3       29.88       31.40      2.06 o 
   1  10   3     2797.13     2907.58     30.54 o 
   2  10   3     2283.56     2333.60     22.09 o 
   3  10   3      125.72      122.22      3.53 o 
   4  10   3       16.98       20.15      1.81 o 
   5  10   3      154.37      153.93      4.99 o 
   6  10   3      353.08      346.89      9.82 o 
   7  10   3       76.51       65.73      5.19 o 
   8  10   3        1.31        4.12      2.20 o 
   9  10   3        1.53        1.97      4.48 o 
 -10  11   3        4.35        8.93      4.50 o 
  -9  11   3        6.77        7.00      3.10 o 
  -8  11   3        2.31        3.85      2.68 o 
  -7  11   3      148.22      151.13      5.27 o 
  -6  11   3       38.41       36.50      3.01 o 
  -5  11   3      204.50      178.14      5.02 o 
  -4  11   3       59.29       60.24      2.73 o 
  -3  11   3        0.83        2.65      1.00 o 
  -2  11   3     2213.29     2548.25     24.63 o 
  -1  11   3      303.25      313.69      6.28 o 
   0  11   3      114.48      106.32      3.70 o 
   1  11   3      605.81      618.85      9.24 o 
   2  11   3     4433.41     4533.51     49.05 o 
   3  11   3       10.73       11.85      2.25 o 
   4  11   3        7.50       10.14      1.95 o 
   5  11   3       18.63       25.80      2.86 o 
   6  11   3        7.35        4.40      2.11 o 
   7  11   3        0.27       -0.23      1.64 o 
   8  11   3        0.82        1.86      3.11 o 
   9  11   3        9.79       13.48      3.05 o 
 -10  12   3        2.66        2.63      4.05 o 
  -9  12   3        2.10       -2.07      4.28 o 
  -8  12   3       35.24       38.80      7.43 o 
  -7  12   3        8.16       11.00      2.31 o 
  -6  12   3        1.71        1.54      1.57 o 
  -5  12   3       24.78       25.84      2.40 o 
  -4  12   3      255.78      237.40      5.14 o 
  -3  12   3      105.81       96.76      3.19 o 
  -2  12   3       50.51       44.41      2.67 o 
  -1  12   3       29.69       39.18      2.36 o 
   0  12   3      243.98      208.77      4.96 o 
   1  12   3     2342.08     2639.59     28.49 o 
   2  12   3     1540.81     1497.56     17.29 o 
   3  12   3      105.93      102.00      5.18 o 
   4  12   3        7.54        8.91      2.28 o 
   5  12   3       70.11       70.54      4.29 o 
   6  12   3       13.06       15.89      2.33 o 
   7  12   3        0.04        0.25      1.72 o 
   8  12   3        0.59       -1.72      3.29 o 
   9  12   3        4.48        7.35      3.17 o 
  -9  13   3        2.07        3.53      2.63 o 
  -8  13   3        2.42        5.50      2.59 o 
  -7  13   3      173.01      161.21      6.57 o 
  -6  13   3      167.26      161.80      5.31 o 
  -5  13   3       32.28       33.11      2.71 o 
  -4  13   3       22.09       21.58      2.58 o 
  -3  13   3      251.46      260.62      5.46 o 
  -2  13   3       44.44       50.40      2.76 o 
  -1  13   3        3.26        5.81      1.27 o 
   0  13   3       54.96       46.32      2.54 o 
   1  13   3       84.95       76.45      3.05 o 
   2  13   3     1039.33      971.51     11.41 o 
   3  13   3       87.28       88.53      3.58 o 
   4  13   3       67.63       63.57      4.76 o 
   5  13   3      131.36      125.75      6.29 o 
   6  13   3       59.61       54.71      3.80 o 
   7  13   3        0.29        1.33      1.84 o 
   8  13   3        0.98       -1.67      1.67 o 
   9  13   3       21.51       33.77      5.30 o 
  -9  14   3        0.99        2.21      2.58 o 
  -8  14   3        0.24        0.25      2.19 o 
  -7  14   3        2.17        5.51      2.11 o 
  -6  14   3       30.68       32.75      3.26 o 
  -5  14   3       79.45       72.60      3.67 o 
  -4  14   3       91.53       96.49      4.42 o 
  -3  14   3       31.09       27.77      2.32 o 
  -2  14   3       25.80       25.13      2.22 o 
  -1  14   3        2.23        3.76      1.18 o 
   0  14   3       16.76       12.59      1.68 o 
   1  14   3       12.99       12.58      1.64 o 
   2  14   3      583.44      555.58      7.87 o 
   3  14   3      257.06      260.00      6.14 o 
   4  14   3        7.37       13.10      2.81 o 
   5  14   3       48.39       44.02      4.42 o 
   6  14   3        0.45        2.49      1.89 o 
   7  14   3        4.35        7.17      2.96 o 
   8  14   3        2.15        0.60      2.32 o 
   9  14   3        0.08        2.15      2.26 o 
  -9  15   3        0.02        4.94      2.66 o 
  -8  15   3        5.81        9.92      3.53 o 
  -7  15   3      137.83      149.33      6.54 o 
  -6  15   3      358.14      337.98      7.84 o 
  -5  15   3       85.68       94.56      4.74 o 
  -4  15   3      452.88      443.18     12.25 o 
  -3  15   3      246.90      255.83      6.16 o 
  -2  15   3      465.05      445.94      8.36 o 
  -1  15   3        5.24        2.24      1.13 o 
   0  15   3      385.86      402.96      7.68 o 
   1  15   3      273.09      290.55      5.51 o 
   2  15   3      425.22      399.60      6.54 o 
   3  15   3        0.87        2.73      1.70 o 
   4  15   3       15.65       20.23      4.82 o 
   5  15   3      424.12      415.24     11.97 o 
   6  15   3       58.03       47.40      5.32 o 
   7  15   3        0.14        0.01      2.16 o 
   8  15   3       24.57       26.66      4.85 o 
   9  15   3        1.07        5.07      2.72 o 
  -9  16   3        8.05       14.66      3.52 o 
  -8  16   3        4.50        2.28      2.76 o 
  -7  16   3        5.51        5.06      2.75 o 
  -6  16   3        1.05        1.63      1.94 o 
  -5  16   3      144.18      146.56      7.59 o 
  -4  16   3      539.09      487.94     13.16 o 
  -3  16   3       67.45       75.82      3.41 o 
  -2  16   3       28.74       30.27      2.43 o 
  -1  16   3       11.79        9.49      1.60 o 
   0  16   3      851.72      810.25     12.31 o 
   1  16   3      223.10      234.04      5.04 o 
   2  16   3      459.55      461.07      7.26 o 
   3  16   3      128.88      118.06      6.02 o 
   4  16   3        1.04        1.99      2.06 o 
   5  16   3       51.18       54.89      5.07 o 
   6  16   3       52.12       47.30     10.71 o 
   7  16   3        9.01        9.84      3.43 o 
   8  16   3        3.48        6.82      3.10 o 
  -9  17   3        2.61        4.69      2.71 o 
  -8  17   3       12.16       11.41      5.23 o 
  -7  17   3        9.98        6.03      2.87 o 
  -6  17   3      120.02      110.84      7.48 o 
  -5  17   3      266.76      266.22     14.27 o 
  -4  17   3        0.01        0.62      4.13 o 
  -3  17   3        4.39        4.17      1.28 o 
  -2  17   3      151.81      138.97      6.09 o 
  -1  17   3       95.76      105.37      7.53 o 
   0  17   3       13.58        8.80      1.62 o 
   1  17   3       27.18       27.48      2.05 o 
   2  17   3      251.82      233.52      4.98 o 
   3  17   3       30.69       33.60      3.99 o 
   4  17   3      273.65      244.22     15.32 o 
   5  17   3      220.64      184.27     12.17 o 
   6  17   3       68.50       76.96      6.15 o 
   7  17   3       17.66       21.17      4.46 o 
   8  17   3       51.37       73.41      7.43 o 
  -9  18   3        7.77        9.84      3.31 o 
  -8  18   3       29.94       26.79      8.85 o 
  -7  18   3        0.33        1.31      2.13 o 
  -6  18   3        3.06        3.95      2.12 o 
  -5  18   3       52.56       41.55      5.03 o 
  -4  18   3       30.25       30.66      4.24 o 
  -3  18   3      118.36      124.32      6.39 o 
  -2  18   3      192.23      191.59      5.48 o 
  -1  18   3       11.23        8.86      1.68 o 
   0  18   3       77.55       78.17      3.54 o 
   1  18   3      100.42       98.63      5.13 o 
   2  18   3       80.15       72.03      3.24 o 
   3  18   3       20.22       21.56      3.47 o 
   4  18   3        0.06       -0.93      2.70 o 
   5  18   3      146.24      130.56      8.48 o 
   6  18   3       18.93       13.10      3.31 o 
   7  18   3        3.61        1.94      4.28 o 
   8  18   3        0.15       -0.87      3.17 o 
  -9  19   3        2.28        8.70      3.18 o 
  -8  19   3       27.14       20.44      4.38 o 
  -7  19   3        0.22       -0.68      2.65 o 
  -6  19   3        3.13       -2.12      4.37 o 
  -5  19   3       52.83       47.43      5.37 o 
  -4  19   3       41.40       39.14      4.67 o 
  -3  19   3       18.54       13.88      3.03 o 
  -2  19   3       70.80       70.17      4.31 o 
  -1  19   3       63.00       73.42      5.42 o 
   0  19   3       14.02       14.81      2.06 o 
   1  19   3       22.42       22.87      2.03 o 
   2  19   3        7.69        7.99      1.67 o 
   3  19   3      243.97      224.51     11.23 o 
   4  19   3       89.14       90.80      6.09 o 
   5  19   3        0.01       -1.68      1.68 o 
   6  19   3        8.50       12.04      3.31 o 
   7  19   3       25.29       30.55      5.22 o 
   8  19   3       51.04       49.47      6.40 o 
  -8  20   3        1.32       -0.70      3.26 o 
  -7  20   3        0.74       -0.29      2.40 o 
  -6  20   3      166.86      137.29      8.08 o 
  -5  20   3      628.56      583.99     16.24 o 
  -4  20   3      139.37      131.94      7.86 o 
  -3  20   3       22.51       27.86      4.05 o 
  -2  20   3      180.58      193.29      6.81 o 
  -1  20   3        0.00       -0.87      1.13 o 
   0  20   3      300.88      309.25      6.50 o 
   1  20   3        4.93        3.45      1.24 o 
   2  20   3      128.37      116.77      7.31 o 
   3  20   3       24.56       31.44      4.24 o 
   4  20   3        0.12        2.50      2.31 o 
   5  20   3       17.36       18.61      3.70 o 
   6  20   3      109.69      112.01      7.25 o 
   7  20   3        3.00        1.28      2.47 o 
   8  20   3       11.55       19.96      4.32 o 
  -8  21   3        1.60        4.81      3.41 o 
  -7  21   3       10.15       12.75      3.78 o 
  -6  21   3        2.16        1.94      2.57 o 
  -5  21   3        0.19        1.18      2.16 o 
  -4  21   3        2.25       -1.57      2.18 o 
  -3  21   3        1.87        3.28      2.24 o 
  -2  21   3      191.10      173.83      5.60 o 
  -1  21   3      536.53      535.53     10.31 o 
   0  21   3      172.82      194.50      5.27 o 
   1  21   3       17.73       18.76      2.76 o 
   2  21   3       41.40       46.77      4.74 o 
   3  21   3       37.32       36.74      4.56 o 
   4  21   3      125.46      121.75      7.05 o 
   5  21   3       25.48       36.55      4.77 o 
   6  21   3       39.09       42.25      5.33 o 
   7  21   3        0.55       -0.24      1.92 o 
   8  21   3        0.07        7.55      4.95 o 
  -8  22   3        6.87        6.65      2.95 o 
  -7  22   3       60.28       53.28      6.36 o 
  -6  22   3       13.71       12.12      3.63 o 
  -5  22   3       63.76       61.53      8.64 o 
  -4  22   3       27.00       31.30      4.65 o 
  -3  22   3      223.03      230.79     13.05 o 
  -2  22   3      257.60      258.84      9.36 o 
  -1  22   3      235.69      248.88      6.84 o 
   0  22   3      736.77      762.00     16.76 o 
   1  22   3      271.65      267.77      6.19 o 
   2  22   3       77.37       70.98      5.72 o 
   3  22   3       15.89       11.36      3.14 o 
   4  22   3      150.07      138.71     11.93 o 
   5  22   3       51.38       51.31      5.56 o 
   6  22   3        0.84        4.61      2.66 o 
   7  22   3        5.57       11.23      3.37 o 
  -8  23   3        2.11        6.74      6.04 o 
  -7  23   3       13.97       23.41      4.56 o 
  -6  23   3       30.85       32.94      9.15 o 
  -5  23   3       41.67       36.13      6.68 o 
  -4  23   3       10.55        9.72      4.35 o 
  -3  23   3      169.13      162.10      8.06 o 
  -2  23   3      333.41      327.28     10.85 o 
  -1  23   3      136.85      132.92      4.59 o 
   0  23   3      103.75      101.38      6.84 o 
   1  23   3        2.98        3.21      1.55 o 
   2  23   3       21.89       21.40      3.71 o 
   3  23   3       44.07       36.41      4.72 o 
   4  23   3        0.01       -0.38      1.82 o 
   5  23   3       35.14       25.01      4.34 o 
   6  23   3        2.12        4.85      2.89 o 
   7  23   3        0.08        3.26      2.47 o 
  -8  24   3        0.53        2.78      2.44 o 
  -7  24   3        7.57        1.92      2.94 o 
  -6  24   3       34.93       42.06      5.81 o 
  -5  24   3       52.97       56.47      6.05 o 
  -4  24   3       22.48       12.82      3.44 o 
  -3  24   3       27.82       30.49      4.60 o 
  -2  24   3        3.87        3.47      3.15 o 
  -1  24   3      122.53      124.12      4.54 o 
   0  24   3       88.22       95.40      4.12 o 
   1  24   3        6.58        7.36      2.01 o 
   2  24   3       49.93       43.61      4.95 o 
   3  24   3       39.27       52.27      5.46 o 
   4  24   3       21.94       28.19      7.03 o 
   5  24   3       21.86       15.70      4.50 o 
   6  24   3       26.29       28.39      4.69 o 
   7  24   3       18.71       23.28      4.48 o 
  -7  25   3        0.02       -2.33      2.33 o 
  -6  25   3        1.54        2.56      2.60 o 
  -5  25   3      207.63      217.39     10.32 o 
  -4  25   3      107.33      115.14      7.51 o 
  -3  25   3        3.74        4.41      2.62 o 
  -2  25   3       12.44       11.60      3.89 o 
  -1  25   3        1.63        3.51      1.65 o 
   0  25   3       26.73       24.40      2.60 o 
   1  25   3       17.41       18.53      2.76 o 
   2  25   3       21.89       26.50      4.19 o 
   3  25   3       28.45       20.54      3.90 o 
   4  25   3        5.93        2.46      2.40 o 
   5  25   3        3.96        4.71      3.90 o 
   6  25   3        5.10       11.36      4.46 o 
   7  25   3        0.55        1.39      4.41 o 
  -7  26   3       20.11       29.99      5.07 o 
  -6  26   3        0.67        0.24      2.34 o 
  -5  26   3       13.49       21.62      4.19 o 
  -4  26   3        0.56        2.04      2.30 o 
  -3  26   3       57.52       43.30      5.32 o 
  -2  26   3        0.39        1.31      1.82 o 
  -1  26   3        3.88        1.23      1.92 o 
   0  26   3       18.44       17.65      2.41 o 
   1  26   3       37.88       37.51      4.36 o 
   2  26   3        0.56       -1.83      1.83 o 
   3  26   3        3.38        3.51      2.98 o 
   4  26   3       14.24       14.44      3.45 o 
   5  26   3       30.66       19.66      5.89 o 
   6  26   3        1.53        0.34      2.47 o 
   7  26   3       17.92       20.36      5.79 o 
  -7  27   3        1.07        0.50      2.68 o 
  -6  27   3        0.04        0.55      4.20 o 
  -5  27   3       60.07       58.10      6.65 o 
  -4  27   3      119.70      109.84      8.03 o 
  -3  27   3      101.50       98.06      5.89 o 
  -2  27   3       18.18       14.72      2.97 o 
  -1  27   3       17.08       18.47      3.04 o 
   0  27   3       33.79       32.90      3.53 o 
   1  27   3       10.71        9.94      2.38 o 
   2  27   3        0.36        2.14      2.41 o 
   3  27   3        1.32        3.19      2.49 o 
   4  27   3        1.63        0.40      2.26 o 
   5  27   3        1.35        1.96      2.52 o 
   6  27   3        0.33        1.39      2.41 o 
  -7  28   3        4.04        3.41      3.21 o 
  -6  28   3        4.83        4.48      2.66 o 
  -5  28   3        2.51        0.64      5.03 o 
  -4  28   3        0.57        1.49      2.03 o 
  -3  28   3        3.41        2.43      1.90 o 
  -2  28   3       80.98       83.66      5.46 o 
  -1  28   3       70.10       72.90      7.60 o 
   0  28   3      126.34      117.26     10.48 o 
   1  28   3       26.59       23.26      3.16 o 
   2  28   3       20.04       21.98      4.29 o 
   3  28   3       14.11       18.53      3.95 o 
   4  28   3        2.69       -1.93      2.29 o 
   5  28   3        5.22        4.87      2.77 o 
   6  28   3        0.38        5.99      2.92 o 
  -6  29   3        2.36        4.25      2.70 o 
  -5  29   3        0.32        3.02      2.57 o 
  -4  29   3        0.93       -0.97      1.98 o 
  -3  29   3       30.54       33.58      4.16 o 
  -2  29   3       14.19       15.13      3.12 o 
  -1  29   3       29.07       27.91      3.66 o 
   0  29   3       13.46       19.94      6.52 o 
   1  29   3        5.88        9.97      3.19 o 
   2  29   3        0.62        0.02      3.79 o 
   3  29   3        0.55        0.01      2.30 o 
   4  29   3        5.74       12.58      3.65 o 
   5  29   3        0.97        1.00      6.23 o 
   6  29   3        3.46        3.05      5.66 o 
  -6  30   3       14.60       20.90      9.41 o 
  -5  30   3        0.77       -0.77      4.56 o 
  -4  30   3        2.34        0.43      2.04 o 
  -3  30   3        0.54       -0.99      1.86 o 
  -2  30   3        9.73       15.09      3.21 o 
  -1  30   3        6.70        8.38      2.56 o 
   0  30   3       15.41       11.48      3.38 o 
   1  30   3        0.10        1.88      2.54 o 
   2  30   3        1.02        1.42      2.31 o 
   3  30   3        1.55        2.99      2.92 o 
   4  30   3        2.76       -1.47      3.43 o 
   5  30   3       13.18       12.99      3.66 o 
  -6  31   3        8.78       13.90      4.13 o 
  -5  31   3       57.04       63.81      7.27 o 
  -4  31   3        0.04        2.24      2.16 o 
  -3  31   3       12.25       12.39      3.14 o 
  -2  31   3       11.88        8.24      5.42 o 
  -1  31   3       21.69       27.02      5.74 o 
   0  31   3        1.83        0.81      3.02 o 
   1  31   3       23.75       17.06      3.85 o 
   2  31   3       37.57       42.37      5.42 o 
   3  31   3        3.01        4.16      2.60 o 
   4  31   3       17.85       20.90      4.34 o 
   5  31   3        2.12        6.33      2.98 o 
  -5  32   3        0.84       -0.28      3.26 o 
  -4  32   3        5.01        5.73      2.46 o 
  -3  32   3       24.42       28.50      3.95 o 
  -2  32   3        9.48        9.31      3.82 o 
  -1  32   3      124.90      119.87      7.99 o 
   0  32   3      144.54      132.02     14.74 o 
   1  32   3       10.74        9.93      3.43 o 
   2  32   3        0.00       -2.00      2.17 o 
   3  32   3        7.92       12.06      4.95 o 
   4  32   3       36.63       36.22      5.57 o 
   5  32   3        1.12        2.71      2.80 o 
  -5  33   3        1.67       10.86      3.58 o 
  -4  33   3       10.18       13.57      4.42 o 
  -3  33   3       32.52       32.84      4.27 o 
  -2  33   3        5.85        6.03      2.37 o 
  -1  33   3        3.25        1.68      2.56 o 
   0  33   3       33.13       42.33      9.86 o 
   1  33   3        0.04        0.60      3.30 o 
   2  33   3       11.74       19.20      4.01 o 
   3  33   3       17.51       19.97      5.48 o 
   4  33   3        1.21        4.41      3.00 o 
  -4  34   3        0.66        0.99      2.28 o 
  -3  34   3        6.90        8.68      2.71 o 
  -2  34   3        2.79        3.39      2.98 o 
  -1  34   3        0.05        2.68      2.47 o 
   0  34   3        3.22        4.97      2.77 o 
   1  34   3       42.29       37.73      8.44 o 
   2  34   3        0.02       -2.03      2.03 o 
   3  34   3       11.83       14.92      3.96 o 
  -3  35   3       21.07       30.89      4.06 o 
  -2  35   3        0.02        0.41      2.57 o 
  -1  35   3       28.25       41.32      7.01 o 
   0  35   3       23.99       24.67      4.79 o 
   1  35   3        0.00       -1.39      3.26 o 
   2  35   3       24.34       28.32      4.92 o 
   3  35   3        0.19       -2.09      2.09 o 
  -3  36   3       14.48       20.19      5.90 o 
  -2  36   3        2.38        1.80      3.19 o 
  -1  36   3        7.98        8.05      3.16 o 
   0  36   3        1.28        4.28      4.16 o 
   1  36   3        7.80        9.86      4.73 o 
   2  36   3        0.59       -0.26      3.15 o 
  -1  37   3        7.97       14.66      3.64 o 
   0  37   3        1.56        7.73      4.99 o 
   1  37   3        4.60        3.04      3.45 o 
  -9   0   4        6.85        9.53      4.39 o 
  -8   0   4      140.41      140.37     10.46 o 
  -7   0   4      942.81      951.34     16.01 o 
  -6   0   4     1013.18     1099.92     16.69 o 
  -5   0   4      202.22      197.63      6.68 o 
  -4   0   4      639.38      701.71     14.16 o 
  -3   0   4        5.28        4.72      1.75 o 
  -2   0   4      817.47      865.94     30.62 o 
  -1   0   4      480.24      440.63      9.57 o 
   0   0   4       33.89       34.67      1.87 o 
   1   0   4     1834.74     1879.47     21.52 o 
   2   0   4     1972.79     1889.19     27.81 o 
   3   0   4      706.45      739.96     14.88 o 
   4   0   4      452.11      448.85     11.50 o 
   5   0   4        3.49        3.23      1.92 o 
   6   0   4       34.32       30.51      6.08 o 
   7   0   4        0.08       -1.05      3.41 o 
   8   0   4       30.04       52.20      9.49 o 
   9   0   4       18.65       12.53      5.63 o 
  -9   1   4        6.02       13.39      4.91 o 
  -8   1   4      117.56      101.77      6.38 o 
  -7   1   4      254.92      233.67      5.15 o 
  -6   1   4        1.27        2.17      1.18 o 
  -5   1   4      138.97      143.07      4.56 o 
  -4   1   4      566.47      570.84      8.45 o 
  -3   1   4       61.47       69.46      2.76 o 
  -2   1   4     1244.32     1300.42     14.47 o 
  -1   1   4       29.63       37.24      2.05 o 
   0   1   4       28.41       31.53      1.47 o 
   1   1   4       20.79       22.78      1.30 o 
   2   1   4     2592.09     2647.95     22.74 o 
   3   1   4     5626.11     5889.97     53.04 o 
   4   1   4      350.62      341.01      6.95 o 
   5   1   4      184.79      170.07      5.10 o 
   6   1   4        0.36        0.79      1.24 o 
   7   1   4       14.45       11.67      2.59 o 
   8   1   4      121.18      136.19      8.90 o 
   9   1   4       17.07       24.41      4.90 o 
  -9   2   4       15.92       15.60      4.69 o 
  -8   2   4       38.94       44.08      4.06 o 
  -7   2   4       47.08       52.29      3.13 o 
  -6   2   4       18.04       17.56      1.77 o 
  -5   2   4      100.64       88.01      2.99 o 
  -4   2   4      405.43      398.33      6.05 o 
  -3   2   4     1127.23     1200.02     13.96 o 
  -2   2   4       55.78       64.98      2.59 o 
  -1   2   4      134.89      140.48      3.54 o 
   0   2   4      525.02      507.95      6.56 o 
   1   2   4     1035.41     1044.28     10.48 o 
   2   2   4     1322.85     1288.99     12.73 o 
   3   2   4       36.78       38.88      3.18 o 
   4   2   4      351.34      336.67      6.89 o 
   5   2   4      300.71      300.34      6.85 o 
   6   2   4      115.55      111.58      4.76 o 
   7   2   4       18.71       18.49      3.13 o 
   8   2   4       60.74       63.96      7.10 o 
   9   2   4       16.20       19.92      5.23 o 
  -9   3   4        0.00        0.64      2.33 o 
  -8   3   4       48.24       48.58      4.14 o 
  -7   3   4        6.68        3.24      2.80 o 
  -6   3   4       35.66       31.28      2.37 o 
  -5   3   4       11.67       12.47      1.48 o 
  -4   3   4       79.64       78.09      2.64 o 
  -3   3   4        2.02        4.53      1.15 o 
  -2   3   4        3.01        2.04      1.29 o 
  -1   3   4        0.24        0.97      0.72 o 
   0   3   4      190.84      180.56      3.24 o 
   1   3   4      214.63      226.63      9.54 o 
   2   3   4     2716.49     2797.03     23.83 o 
   3   3   4     2236.64     2224.58     23.22 o 
   4   3   4      179.57      138.74      3.59 o 
   5   3   4        0.39       -0.04      1.02 o 
   6   3   4       36.17       35.13      2.94 o 
   7   3   4        6.44        7.78      2.84 o 
   8   3   4       16.24       23.45      4.79 o 
   9   3   4       16.27       21.49     10.37 o 
  -9   4   4       14.46       12.15      3.94 o 
  -8   4   4        3.21        0.62      1.67 o 
  -7   4   4       28.57       24.37      3.25 o 
  -6   4   4      399.78      400.47      6.93 o 
  -5   4   4       50.98       50.02      2.66 o 
  -4   4   4        2.68        0.08      1.29 o 
  -3   4   4      170.39      168.95      4.17 o 
  -2   4   4      578.85      603.43      8.56 o 
  -1   4   4        8.25       11.73      1.58 o 
   0   4   4      510.13      467.63      5.84 o 
   1   4   4      197.76      204.77      4.08 o 
   2   4   4      489.46      492.16      7.23 o 
   3   4   4       57.12       47.23      3.58 o 
   4   4   4        0.30        0.75      0.88 o 
   5   4   4      221.18      201.33      7.87 o 
   6   4   4       18.40       22.21      3.92 o 
   7   4   4       44.65       41.08      4.13 o 
   8   4   4        6.11        7.39      3.27 o 
   9   4   4        1.55       -1.59      2.66 o 
  -9   5   4        2.76       -2.59      2.59 o 
  -8   5   4       30.27       27.30      3.54 o 
  -7   5   4       80.16       63.60      4.51 o 
  -6   5   4      342.69      358.53      7.46 o 
  -5   5   4       20.74       18.54      1.87 o 
  -4   5   4      883.58      909.75     10.33 o 
  -3   5   4       42.91       43.18      1.73 o 
  -2   5   4      734.38      727.36      9.75 o 
  -1   5   4       22.25       25.73      2.18 o 
   0   5   4     1184.44     1184.86     13.23 o 
   1   5   4       32.71       30.31      1.77 o 
   2   5   4       48.52       42.08      2.03 o 
   3   5   4      264.25      245.53      4.72 o 
   4   5   4        4.36        3.86      1.48 o 
   5   5   4        3.06        2.74      1.30 o 
   6   5   4       47.76       51.89      4.35 o 
   7   5   4       62.79       68.34      5.11 o 
   8   5   4       36.62       38.69      4.56 o 
   9   5   4       21.57       29.96      5.62 o 
  -9   6   4        2.39        4.52      2.42 o 
  -8   6   4       39.84       34.84      3.88 o 
  -7   6   4       28.31       31.33      3.57 o 
  -6   6   4       54.47       54.65      3.31 o 
  -5   6   4      256.15      254.32      5.05 o 
  -4   6   4       35.17       35.06      1.99 o 
  -3   6   4        2.56        0.07      0.66 o 
  -2   6   4     1908.72     2040.57     20.78 o 
  -1   6   4     1388.77     1452.90     15.67 o 
   0   6   4     1012.04     1021.09     11.88 o 
   1   6   4       62.34       61.56      2.53 o 
   2   6   4       76.58       87.79      3.31 o 
   3   6   4        6.61        5.51      1.21 o 
   4   6   4      326.59      323.41      5.81 o 
   5   6   4       33.70       30.22      2.61 o 
   6   6   4      280.39      284.63      8.83 o 
   7   6   4        0.01       -0.65      2.82 o 
   8   6   4        1.45        2.58      2.27 o 
   9   6   4       26.98       32.00      5.62 o 
  -9   7   4        0.02       -2.46      2.46 o 
  -8   7   4       34.36       39.41      4.16 o 
  -7   7   4      150.77      140.05      7.50 o 
  -6   7   4      362.89      332.99      8.67 o 
  -5   7   4       33.02       27.10      2.01 o 
  -4   7   4       81.59       76.70      4.08 o 
  -3   7   4       27.88       36.06      1.73 o 
  -2   7   4     1211.15     1152.55     13.53 o 
  -1   7   4     1414.44     1403.92     15.36 o 
   0   7   4       46.99       43.70      2.53 o 
   1   7   4     4331.25     4554.05     40.34 o 
   2   7   4      360.97      347.04      5.69 o 
   3   7   4      177.86      167.73      4.27 o 
   4   7   4       38.88       38.07      2.30 o 
   5   7   4      308.05      317.91      7.08 o 
   6   7   4        2.16        1.39      1.97 o 
   7   7   4      135.03      140.72      7.72 o 
   8   7   4        3.41        3.66      2.04 o 
   9   7   4       19.08       25.20      5.44 o 
  -9   8   4        3.71        5.94      3.09 o 
  -8   8   4        7.17        1.57      1.97 o 
  -7   8   4        9.47       10.59      2.67 o 
  -6   8   4        7.44        9.16      2.35 o 
  -5   8   4        8.13        5.74      1.67 o 
  -4   8   4       33.84       34.31      1.95 o 
  -3   8   4      333.67      337.25      6.29 o 
  -2   8   4      115.29      119.65      3.58 o 
  -1   8   4      245.36      237.48      4.95 o 
   0   8   4      162.39      151.93      4.32 o 
   1   8   4        7.56       11.43      3.12 o 
   2   8   4       11.44       18.77      2.39 o 
   3   8   4      194.14      196.72      4.73 o 
   4   8   4      156.79      159.38      4.08 o 
   5   8   4        8.04        5.84      2.04 o 
   6   8   4       64.19       64.49      4.84 o 
   7   8   4       40.16       48.09      6.00 o 
   8   8   4        6.07        5.38      2.48 o 
   9   8   4        7.89        6.48      4.05 o 
  -9   9   4        0.24        0.98      4.71 o 
  -8   9   4        4.07        6.51      3.64 o 
  -7   9   4        5.03        1.78      2.03 o 
  -6   9   4       87.15       86.13      4.75 o 
  -5   9   4      417.38      392.50      7.61 o 
  -4   9   4       20.92       26.27      1.86 o 
  -3   9   4      386.67      349.91      6.29 o 
  -2   9   4      361.63      340.24      6.26 o 
  -1   9   4       18.74       20.36      1.85 o 
   0   9   4       31.53       24.27      2.05 o 
   1   9   4      786.22      768.14     11.22 o 
   2   9   4      181.92      179.46      4.02 o 
   3   9   4       48.35       53.77      2.69 o 
   4   9   4      311.66      305.94      6.29 o 
   5   9   4        0.00       -0.42      1.35 o 
   6   9   4       63.03       56.72      4.69 o 
   7   9   4        1.40        1.19      1.81 o 
   8   9   4       13.70       23.01      4.15 o 
   9   9   4        4.57        4.61      7.50 o 
  -9  10   4        7.17        7.01      3.13 o 
  -8  10   4        0.02       -1.03      1.77 o 
  -7  10   4      189.82      165.73      6.59 o 
  -6  10   4      383.11      348.92      9.14 o 
  -5  10   4        3.83        2.03      1.43 o 
  -4  10   4      222.73      212.15      4.41 o 
  -3  10   4       50.38       50.05      2.63 o 
  -2  10   4      195.34      206.13      4.83 o 
  -1  10   4     2536.36     2751.16     26.67 o 
   0  10   4      198.27      171.75      4.70 o 
   1  10   4     3896.68     3970.32     41.25 o 
   2  10   4      698.89      717.07     10.53 o 
   3  10   4       31.37       30.79      2.27 o 
   4  10   4       57.15       64.59      3.09 o 
   5  10   4        3.41        5.85      1.75 o 
   6  10   4        4.85        4.29      2.12 o 
   7  10   4        0.64       -1.26      3.23 o 
   8  10   4       11.60       16.90      3.38 o 
   9  10   4       24.85       24.75      5.74 o 
  -9  11   4       14.81       20.61      7.37 o 
  -8  11   4       10.21       12.70      3.24 o 
  -7  11   4       16.02       16.32      2.91 o 
  -6  11   4      248.97      242.24      7.69 o 
  -5  11   4       88.56       83.04      4.55 o 
  -4  11   4      507.90      474.81     14.87 o 
  -3  11   4        4.25        6.92      1.36 o 
  -2  11   4       60.68       65.10      2.80 o 
  -1  11   4     1801.57     1801.49     21.78 o 
   0  11   4       21.79       27.45      2.25 o 
   1  11   4      342.96      360.30     11.33 o 
   2  11   4      273.33      250.59      5.52 o 
   3  11   4       50.63       49.49      2.74 o 
   4  11   4      142.67      136.81      5.29 o 
   5  11   4       84.16       83.05      4.14 o 
   6  11   4        7.84        9.69      2.64 o 
   7  11   4       22.92       26.29      3.74 o 
   8  11   4        2.91       -0.17      1.99 o 
   9  11   4        8.16       14.05      3.76 o 
  -9  12   4        4.08       10.73      3.63 o 
  -8  12   4       21.39       21.82      4.40 o 
  -7  12   4        0.23        1.08      1.90 o 
  -6  12   4      665.27      662.85     15.50 o 
  -5  12   4      152.99      136.28      5.59 o 
  -4  12   4      189.42      203.02      5.13 o 
  -3  12   4      146.48      139.71      4.09 o 
  -2  12   4        0.34       -0.77      0.77 o 
  -1  12   4      116.55      108.07      6.74 o 
   0  12   4      684.09      700.45     14.19 o 
   1  12   4       57.81       60.10      3.85 o 
   2  12   4      848.97      883.91     12.38 o 
   3  12   4      217.72      219.81      6.22 o 
   4  12   4      423.46      400.16      9.31 o 
   5  12   4       16.93       19.52      2.46 o 
   6  12   4      206.47      183.38      7.50 o 
   7  12   4       27.24       30.98      4.03 o 
   8  12   4       24.30       29.77      4.24 o 
  -9  13   4        2.74        4.34      2.56 o 
  -8  13   4        3.30        0.12      4.43 o 
  -7  13   4        0.97       -0.71      1.78 o 
  -6  13   4        6.11       10.08      2.66 o 
  -5  13   4       27.56       30.45      3.68 o 
  -4  13   4      396.05      403.98      7.54 o 
  -3  13   4      209.58      211.13      5.86 o 
  -2  13   4        5.82        4.54      1.42 o 
  -1  13   4        3.21        8.95      1.60 o 
   0  13   4     1116.89     1187.02     15.97 o 
   1  13   4     1516.32     1524.66     19.00 o 
   2  13   4      801.09      783.50     11.47 o 
   3  13   4       70.93       71.95      6.75 o 
   4  13   4        5.91        5.62      2.20 o 
   5  13   4        4.74        6.02      2.00 o 
   6  13   4        4.86        5.26      2.22 o 
   7  13   4        0.06       -2.07      2.07 o 
   8  13   4        0.30       -0.55      1.95 o 
  -9  14   4        1.90        8.24      3.32 o 
  -8  14   4       16.28        9.30      5.49 o 
  -7  14   4       14.64       11.81      2.63 o 
  -6  14   4       19.77       13.89      2.99 o 
  -5  14   4        0.64       -0.38      1.89 o 
  -4  14   4       69.85       62.97      5.35 o 
  -3  14   4      189.03      171.53      4.64 o 
  -2  14   4      410.13      432.68     12.55 o 
  -1  14   4      109.21      120.32      4.28 o 
   0  14   4      289.46      293.25      6.69 o 
   1  14   4       98.72      100.34      3.80 o 
   2  14   4      198.97      196.64      6.89 o 
   3  14   4        7.17        8.08      1.79 o 
   4  14   4        4.70        6.64      2.38 o 
   5  14   4       32.23       33.35      4.26 o 
   6  14   4        9.09        9.77      3.30 o 
   7  14   4       43.22       39.27      4.50 o 
   8  14   4       51.58       58.40      5.61 o 
  -9  15   4        0.74        7.71      3.27 o 
  -8  15   4       11.92       23.93      4.48 o 
  -7  15   4        7.10        5.39      2.19 o 
  -6  15   4       19.58       18.03      3.86 o 
  -5  15   4      131.35      128.34      5.64 o 
  -4  15   4      174.15      174.79      6.19 o 
  -3  15   4       23.03       23.29      2.44 o 
  -2  15   4        0.90       -0.29      1.12 o 
  -1  15   4       42.44       36.62      2.81 o 
   0  15   4       72.79       70.89      4.56 o 
   1  15   4        9.93        6.50      1.46 o 
   2  15   4        0.06        0.32      1.18 o 
   3  15   4       24.42       24.87      3.54 o 
   4  15   4      341.24      333.77     10.67 o 
   5  15   4      251.33      253.71     14.10 o 
   6  15   4        1.95        1.42      2.16 o 
   7  15   4        7.48        5.34      3.13 o 
   8  15   4       10.67        8.24      4.99 o 
  -9  16   4       11.27       17.55      4.07 o 
  -8  16   4        0.70       -0.26      2.65 o 
  -7  16   4       17.38       16.51      3.81 o 
  -6  16   4      908.39      847.95     16.14 o 
  -5  16   4      505.72      495.89     11.38 o 
  -4  16   4        8.60       13.94      5.76 o 
  -3  16   4      369.62      364.57      8.14 o 
  -2  16   4       27.02       29.26      2.64 o 
  -1  16   4      671.68      688.46     22.18 o 
   0  16   4        3.18        0.83      1.17 o 
   1  16   4       12.15       15.17      1.87 o 
   2  16   4       23.68       22.79      2.52 o 
   3  16   4        0.01       -1.36      3.58 o 
   4  16   4       67.43       64.39      5.36 o 
   5  16   4        3.93        2.37      2.09 o 
   6  16   4        2.06        2.30      2.89 o 
   7  16   4       47.04       52.72      6.40 o 
   8  16   4        1.06        0.58      6.99 o 
  -9  17   4        5.03       12.66      3.68 o 
  -8  17   4        8.22        5.02      2.76 o 
  -7  17   4        5.86        8.50      3.20 o 
  -6  17   4       84.03       94.28      7.26 o 
  -5  17   4       22.89       25.65      4.23 o 
  -4  17   4      174.49      191.30      8.43 o 
  -3  17   4        8.15       11.20      1.96 o 
  -2  17   4       97.37       97.42      4.11 o 
  -1  17   4        4.78        5.91      1.64 o 
   0  17   4       89.14      100.55      4.09 o 
   1  17   4      399.26      382.88      7.87 o 
   2  17   4       56.71       50.30      4.29 o 
   3  17   4      319.12      265.74      9.60 o 
   4  17   4       22.65       25.12      3.89 o 
   5  17   4       43.16       40.56      4.77 o 
   6  17   4       45.60       35.37      7.01 o 
   7  17   4        0.32        1.50      2.59 o 
   8  17   4        0.11        1.32      2.58 o 
  -9  18   4        1.01        1.83      5.68 o 
  -8  18   4        0.34        5.44      2.67 o 
  -7  18   4        0.59       -2.76      2.76 o 
  -6  18   4        1.49        3.98      2.88 o 
  -5  18   4       12.77       15.31      3.59 o 
  -4  18   4       70.15       75.95      6.02 o 
  -3  18   4       30.35       27.07      3.91 o 
  -2  18   4       79.37       78.72      3.90 o 
  -1  18   4       59.93       61.09      3.65 o 
   0  18   4       10.40       16.75      2.23 o 
   1  18   4       84.58       81.57      3.70 o 
   2  18   4       11.64       15.00      2.59 o 
   3  18   4       50.92       48.87      4.99 o 
   4  18   4        0.01       -0.23      3.56 o 
   5  18   4       20.47       17.70      6.09 o 
   6  18   4        1.72        4.78      2.60 o 
   7  18   4        1.93        0.31      2.70 o 
   8  18   4        0.02        1.92      7.37 o 
  -8  19   4        0.00       -0.64      2.44 o 
  -7  19   4        8.12        5.50      3.08 o 
  -6  19   4        2.38        5.22      2.59 o 
  -5  19   4       63.08       50.52      5.74 o 
  -4  19   4       14.69       11.77      3.29 o 
  -3  19   4        7.16        3.72      3.06 o 
  -2  19   4       81.82       76.61      3.89 o 
  -1  19   4      205.26      192.37      5.91 o 
   0  19   4       66.44       65.84      3.81 o 
   1  19   4        0.48        1.99      1.21 o 
   2  19   4      304.48      317.16     10.68 o 
   3  19   4      336.25      320.18     11.03 o 
   4  19   4       12.10        9.10      3.23 o 
   5  19   4       22.10       16.95      5.74 o 
   6  19   4       32.41       23.58      4.09 o 
   7  19   4        3.61        6.90      3.10 o 
   8  19   4        1.18        4.60      2.68 o 
  -8  20   4        9.32       13.47      4.69 o 
  -7  20   4        2.77        1.80      3.00 o 
  -6  20   4       90.50       86.72      7.34 o 
  -5  20   4        0.33        1.32      2.58 o 
  -4  20   4      316.83      310.88     13.67 o 
  -3  20   4      145.02      137.55      7.38 o 
  -2  20   4       75.71       74.35      4.07 o 
  -1  20   4       89.20       78.87      4.04 o 
   0  20   4      187.82      187.60      5.85 o 
   1  20   4        8.18        9.17      1.76 o 
   2  20   4        5.46       13.31      3.33 o 
   3  20   4        1.06       -1.87      1.87 o 
   4  20   4        1.86        3.08      2.54 o 
   5  20   4        4.05        5.36      2.60 o 
   6  20   4        0.56        3.29      2.44 o 
   7  20   4        1.25        6.31      3.19 o 
  -8  21   4       14.18       15.27      9.79 o 
  -7  21   4        3.24        3.66      2.58 o 
  -6  21   4       55.11       63.28      6.58 o 
  -5  21   4        0.12       -0.50      2.24 o 
  -4  21   4      118.47      114.29      7.40 o 
  -3  21   4        4.62        5.25      2.55 o 
  -2  21   4      213.80      185.13      6.03 o 
  -1  21   4       89.62       99.07      4.51 o 
   0  21   4       35.78       38.39      3.26 o 
   1  21   4      602.25      584.04      9.75 o 
   2  21   4        5.50        7.02      2.83 o 
   3  21   4        0.01       -0.47      2.17 o 
   4  21   4      131.01      111.26      6.87 o 
   5  21   4        0.03       -2.10      2.18 o 
   6  21   4        8.76        9.95      5.27 o 
   7  21   4       28.17       34.94      5.54 o 
  -8  22   4        0.46        2.98      3.90 o 
  -7  22   4        8.53       10.65      3.57 o 
  -6  22   4        0.00        1.38      3.23 o 
  -5  22   4       49.79       58.22      6.25 o 
  -4  22   4       23.21       25.14      4.61 o 
  -3  22   4      392.18      372.46     12.08 o 
  -2  22   4       15.56       17.40      3.69 o 
  -1  22   4      376.66      362.18      8.70 o 
   0  22   4        1.20        0.11      1.19 o 
   1  22   4       10.80        8.74      1.87 o 
   2  22   4        4.30        3.10      3.19 o 
   3  22   4       50.65       46.07      5.29 o 
   4  22   4       29.52       34.99      4.76 o 
   5  22   4        4.42        5.63      2.68 o 
   6  22   4        3.05        2.49      2.39 o 
   7  22   4        3.56        6.30      3.22 o 
  -8  23   4        4.30       11.10      4.14 o 
  -7  23   4        0.34        1.55      2.69 o 
  -6  23   4       20.25       22.04      8.44 o 
  -5  23   4        2.98        0.91      2.72 o 
  -4  23   4       10.70       10.05      4.46 o 
  -3  23   4       15.16       17.90      3.88 o 
  -2  23   4       99.57      105.03      6.65 o 
  -1  23   4       90.66       93.36      4.61 o 
   0  23   4       79.98       78.50      3.86 o 
   1  23   4       52.37       50.89      3.86 o 
   2  23   4       15.89       17.61      3.68 o 
   3  23   4        2.01        1.22      2.22 o 
   4  23   4        0.08       -0.11      2.08 o 
   5  23   4        4.63       14.56      3.42 o 
   6  23   4        6.79        5.09      2.97 o 
   7  23   4        6.04        9.30      3.98 o 
  -7  24   4        6.68       13.79      3.97 o 
  -6  24   4        0.95       -2.64      2.64 o 
  -5  24   4       54.87       49.93      6.24 o 
  -4  24   4       27.86       37.95      5.33 o 
  -3  24   4        8.28       12.70      3.29 o 
  -2  24   4      276.88      249.99     16.93 o 
  -1  24   4      132.74      120.78      5.22 o 
   0  24   4       28.92       19.95      2.96 o 
   1  24   4      314.29      310.84     11.19 o 
   2  24   4       38.19       41.73      5.09 o 
   3  24   4      154.89      131.84     11.91 o 
   4  24   4       68.74       72.81      6.52 o 
   5  24   4        2.36       -1.81      1.81 o 
   6  24   4       79.05       68.74     10.13 o 
  -7  25   4       11.77       25.80      4.81 o 
  -6  25   4        0.09        3.26      2.64 o 
  -5  25   4      116.83      119.96      8.61 o 
  -4  25   4       48.90       52.01      6.05 o 
  -3  25   4        5.92        5.07      2.46 o 
  -2  25   4       12.87        9.69      4.24 o 
  -1  25   4      237.79      222.32      6.35 o 
   0  25   4      149.25      132.68      4.90 o 
   1  25   4      120.96      123.92      7.33 o 
   2  25   4       20.09       23.39      4.27 o 
   3  25   4       32.52       35.91      4.86 o 
   4  25   4       43.22       45.47      5.60 o 
   5  25   4        5.10        2.89      2.55 o 
   6  25   4       13.53       13.25      3.84 o 
  -7  26   4        4.79        5.54      3.43 o 
  -6  26   4        4.28       10.11      3.75 o 
  -5  26   4        8.74       10.90      3.83 o 
  -4  26   4        3.32       -0.24      2.91 o 
  -3  26   4        0.02       -1.66      2.19 o 
  -2  26   4       45.20       37.99      6.23 o 
  -1  26   4       22.64       22.89      3.31 o 
   0  26   4        0.97        1.16      1.58 o 
   1  26   4      105.35      110.34      7.44 o 
   2  26   4       38.03       36.99      5.05 o 
   3  26   4      102.23      111.36     13.39 o 
   4  26   4       43.66       45.42      5.74 o 
   5  26   4       25.21       22.52      4.40 o 
   6  26   4       72.86       79.34      7.44 o 
  -7  27   4        2.17        5.01      2.92 o 
  -6  27   4        0.02       -1.33      5.68 o 
  -5  27   4        7.41       16.27      4.24 o 
  -4  27   4       54.51       53.55      9.94 o 
  -3  27   4      161.90      157.15      8.57 o 
  -2  27   4       62.29       64.01      6.10 o 
  -1  27   4       17.61       17.34      3.16 o 
   0  27   4       27.47       23.96      3.30 o 
   1  27   4       19.51       30.20      5.91 o 
   2  27   4        6.13        7.30      3.05 o 
   3  27   4       32.35       29.70      4.92 o 
   4  27   4        0.46        2.98      2.69 o 
   5  27   4       25.62       24.03      5.38 o 
   6  27   4        1.50       -0.59      2.60 o 
  -6  28   4       34.87       45.90      6.36 o 
  -5  28   4       75.35       92.84      8.15 o 
  -4  28   4        3.50        7.45      3.18 o 
  -3  28   4        2.53        3.82      3.47 o 
  -2  28   4       21.93       25.11      3.65 o 
  -1  28   4        4.81        1.98      2.21 o 
   0  28   4      135.14      125.25      5.86 o 
   1  28   4      230.68      211.51      9.62 o 
   2  28   4       22.55       22.89      6.32 o 
   3  28   4       63.96       69.49      6.80 o 
   4  28   4       37.05       39.63      5.61 o 
   5  28   4       31.55       36.22      9.81 o 
  -6  29   4        2.19       -0.17      2.03 o 
  -5  29   4       14.61       23.22      4.93 o 
  -4  29   4        2.55        6.26      3.25 o 
  -3  29   4       14.88       14.19      3.91 o 
  -2  29   4       15.18       15.84      3.13 o 
  -1  29   4       15.04       11.82      2.69 o 
   0  29   4        5.99        7.97      2.37 o 
   1  29   4        0.42        0.42      2.21 o 
   2  29   4        4.42        2.83      2.55 o 
   3  29   4        3.86        8.87      3.40 o 
   4  29   4        1.01        3.48      2.77 o 
   5  29   4        0.95        2.03      2.49 o 
  -6  30   4        1.77        2.70      4.84 o 
  -5  30   4        1.66        0.76      2.08 o 
  -4  30   4        0.22        1.28      2.12 o 
  -3  30   4        1.24       -1.22      1.89 o 
  -2  30   4        1.11        2.21      2.19 o 
  -1  30   4       36.95       38.59      7.82 o 
   0  30   4        0.95        2.05      2.06 o 
   1  30   4        2.56        5.50      3.01 o 
   2  30   4       11.83       16.01      3.68 o 
   3  30   4        1.34       -0.22      4.63 o 
   4  30   4        3.16        0.64      2.55 o 
   5  30   4       12.47       14.61      4.08 o 
  -5  31   4        0.72       -2.11      2.11 o 
  -4  31   4        0.10        2.61      2.27 o 
  -3  31   4        0.68       -1.98      1.98 o 
  -2  31   4        0.65       -1.73      1.96 o 
  -1  31   4       19.75       19.87      3.92 o 
   0  31   4       32.21       31.65      7.61 o 
   1  31   4       18.95       17.71      4.04 o 
   2  31   4        7.07       11.38      4.24 o 
   3  31   4        1.03        1.22      6.26 o 
   4  31   4        6.35       12.69      3.66 o 
  -5  32   4        0.02        0.68      3.96 o 
  -4  32   4        3.92        3.15      2.27 o 
  -3  32   4       18.59       12.62      3.18 o 
  -2  32   4        0.05        1.24      2.13 o 
  -1  32   4        0.71        0.13      2.60 o 
   0  32   4       11.13       10.91      5.03 o 
   1  32   4       33.94       28.90      4.84 o 
   2  32   4        1.90       -0.93      3.68 o 
   3  32   4       42.15       52.65      6.37 o 
   4  32   4       13.10       14.86      4.32 o 
  -4  33   4        2.63        7.89      2.84 o 
  -3  33   4        0.90        4.28      2.39 o 
  -2  33   4        0.14       -1.83      1.83 o 
  -1  33   4       12.91       13.46      3.74 o 
   0  33   4       10.32        7.76      4.99 o 
   1  33   4       14.72       14.70      5.89 o 
   2  33   4        9.62       16.44      3.93 o 
   3  33   4        2.64        1.01      2.85 o 
  -3  34   4       23.72       34.79      4.68 o 
  -2  34   4       10.41       16.83      3.83 o 
  -1  34   4       23.31       33.26      5.36 o 
   0  34   4        8.27       16.76      6.45 o 
   1  34   4        1.78       -2.44      2.44 o 
   2  34   4        2.81       11.06      3.47 o 
   3  34   4       12.17       16.06      6.68 o 
  -3  35   4        0.93        0.99      2.16 o 
  -2  35   4       34.59       43.29      6.06 o 
  -1  35   4        2.87        4.09      3.62 o 
   0  35   4        8.58       11.74      5.29 o 
   1  35   4        5.54       11.03      5.10 o 
   2  35   4        1.41        2.80      2.75 o 
  -1  36   4        7.24        8.89      3.13 o 
   0  36   4        0.00       -0.30      3.11 o 
  -9   1   5        4.61        8.41      2.80 o 
  -8   1   5       53.79       49.82      5.55 o 
  -7   1   5       15.56       12.38      2.32 o 
  -6   1   5        1.54        0.91      1.51 o 
  -5   1   5       64.86       63.14      4.37 o 
  -4   1   5        6.76       10.30      1.68 o 
  -3   1   5      300.55      321.18      6.80 o 
  -2   1   5       99.16      103.81      3.99 o 
  -1   1   5      441.90      441.16      7.41 o 
   0   1   5      252.98      237.02      4.05 o 
   1   1   5       39.66       41.66      1.75 o 
   2   1   5      103.97       94.35      2.84 o 
   3   1   5       20.34       16.86      1.96 o 
   4   1   5      203.25      198.51      5.49 o 
   5   1   5      292.12      294.59      7.17 o 
   6   1   5        9.22        8.73      2.07 o 
   7   1   5       44.67       59.90      7.99 o 
   8   1   5        7.92       17.81      3.88 o 
  -9   2   5        7.61       16.20      3.49 o 
  -8   2   5        0.08       -0.35      2.17 o 
  -7   2   5       41.26       38.65      3.31 o 
  -6   2   5      100.92       93.44      4.69 o 
  -5   2   5      112.94      103.34      3.96 o 
  -4   2   5       19.87       17.78      1.99 o 
  -3   2   5       14.32       16.86      1.95 o 
  -2   2   5       86.25       72.29      3.30 o 
  -1   2   5      164.97      158.47      4.21 o 
   0   2   5      364.09      376.07      5.47 o 
   1   2   5       77.04       77.82      2.29 o 
   2   2   5      179.85      166.37      3.77 o 
   3   2   5      114.94      116.86      3.98 o 
   4   2   5        8.09       11.31      2.90 o 
   5   2   5        5.89        6.07      1.93 o 
   6   2   5       40.27       43.41      3.47 o 
   7   2   5        4.22        4.51      2.90 o 
   8   2   5       48.75       66.30     11.10 o 
  -9   3   5        0.51        6.41      2.70 o 
  -8   3   5        1.35        1.17      1.80 o 
  -7   3   5      363.91      354.55      8.07 o 
  -6   3   5      207.62      182.36      8.02 o 
  -5   3   5      148.05      137.46      4.76 o 
  -4   3   5        4.87        5.37      1.38 o 
  -3   3   5     1386.85     1410.14     19.32 o 
  -2   3   5       28.25       26.85      2.21 o 
  -1   3   5      236.01      205.93      4.86 o 
   0   3   5        0.11       -0.14      0.75 o 
   1   3   5     1165.52     1165.42     16.50 o 
   2   3   5      762.32      781.54      9.31 o 
   3   3   5        2.43        3.69      1.46 o 
   4   3   5        0.78        0.83      1.22 o 
   5   3   5       15.06       17.95      2.33 o 
   6   3   5        1.21       -2.14      2.78 o 
   7   3   5       14.00       18.52      3.23 o 
   8   3   5        0.11        1.20      2.45 o 
  -9   4   5        7.88       10.56      3.22 o 
  -8   4   5       30.15       32.84      3.77 o 
  -7   4   5        0.23        0.79      2.46 o 
  -6   4   5      255.14      232.89      6.27 o 
  -5   4   5      151.09      142.24      4.68 o 
  -4   4   5      180.76      175.78      5.56 o 
  -3   4   5      151.51      158.22      4.55 o 
  -2   4   5        0.05       -0.13      0.93 o 
  -1   4   5      533.68      502.25      8.04 o 
   0   4   5      291.30      293.60      4.67 o 
   1   4   5        8.96       11.38      1.32 o 
   2   4   5       34.82       34.25      2.00 o 
   3   4   5       14.02       17.07      2.03 o 
   4   4   5        8.76        9.26      1.69 o 
   5   4   5       21.41       19.64      2.42 o 
   6   4   5        0.02       -0.21      1.64 o 
   7   4   5       10.48        8.98      4.48 o 
   8   4   5        9.06       10.23      9.15 o 
  -9   5   5       13.29       23.74      4.35 o 
  -8   5   5       40.01       48.87      4.44 o 
  -7   5   5       12.21       12.43      2.75 o 
  -6   5   5       23.37       23.30      2.69 o 
  -5   5   5      345.29      341.91      7.27 o 
  -4   5   5      437.02      404.62      7.68 o 
  -3   5   5      106.88      114.64      4.64 o 
  -2   5   5       13.29       17.69      1.94 o 
  -1   5   5       36.50       36.90      2.75 o 
   0   5   5       45.81       48.46      2.59 o 
   1   5   5       31.03       28.25      1.96 o 
   2   5   5      257.53      251.47      5.13 o 
   3   5   5      412.76      384.98      7.46 o 
   4   5   5       28.73       26.56      2.49 o 
   5   5   5        6.83        5.47      1.69 o 
   6   5   5       65.23       67.38      4.98 o 
   7   5   5        0.00       -0.25      1.86 o 
   8   5   5        1.84        5.61      3.52 o 
  -9   6   5        2.02       -0.34      2.66 o 
  -8   6   5        6.48        7.73      2.35 o 
  -7   6   5      272.03      261.21      9.00 o 
  -6   6   5        6.06        6.28      1.99 o 
  -5   6   5      199.43      171.43      5.16 o 
  -4   6   5        1.00       -0.98      0.98 o 
  -3   6   5      107.20      107.86      3.79 o 
  -2   6   5       98.70      107.30      4.65 o 
  -1   6   5      401.08      440.34      8.63 o 
   0   6   5      680.20      661.47     10.73 o 
   1   6   5      334.81      326.80      5.87 o 
   2   6   5      127.22      136.70      3.73 o 
   3   6   5       52.42       48.05      2.92 o 
   4   6   5       68.36       68.26      3.47 o 
   5   6   5       24.76       25.02      2.70 o 
   6   6   5       48.04       48.59      6.35 o 
   7   6   5       33.49       31.85      4.12 o 
   8   6   5       11.53       13.46      3.24 o 
  -9   7   5        2.24        8.12      3.30 o 
  -8   7   5        3.62        5.56      2.36 o 
  -7   7   5        3.55        7.45      2.36 o 
  -6   7   5        8.38        7.87      2.39 o 
  -5   7   5      285.80      277.58      6.61 o 
  -4   7   5        0.46       -0.08      1.13 o 
  -3   7   5      302.27      281.85      8.29 o 
  -2   7   5      271.17      273.41      5.90 o 
  -1   7   5      222.99      246.23      5.44 o 
   0   7   5      221.72      226.26      5.62 o 
   1   7   5      161.12      144.51      3.77 o 
   2   7   5      278.39      281.75      5.48 o 
   3   7   5      109.59      109.17      4.42 o 
   4   7   5        1.52        2.60      1.17 o 
   5   7   5       18.76       21.34      3.17 o 
   6   7   5        1.43        1.84      1.97 o 
   7   7   5        0.22        1.96      1.78 o 
   8   7   5        0.14        0.60      2.03 o 
  -9   8   5       11.14       14.39      9.09 o 
  -8   8   5        0.02       -1.39      1.39 o 
  -7   8   5       16.97       22.12      4.22 o 
  -6   8   5       20.78       19.18      4.84 o 
  -5   8   5       77.49       72.83      3.73 o 
  -4   8   5      669.26      629.32     10.10 o 
  -3   8   5      365.73      375.35      8.10 o 
  -2   8   5     1033.70     1016.12     13.13 o 
  -1   8   5       45.58       49.18      2.71 o 
   0   8   5       17.23       16.57      2.19 o 
   1   8   5      104.42      109.06      4.57 o 
   2   8   5        7.56        6.42      1.28 o 
   3   8   5       56.09       61.88      3.64 o 
   4   8   5       19.40       20.06      2.03 o 
   5   8   5      117.93      118.34      5.65 o 
   6   8   5        3.90        2.81      2.06 o 
   7   8   5        9.13       10.53      2.63 o 
   8   8   5        4.90        2.41      6.00 o 
  -9   9   5        6.34        6.89      3.02 o 
  -8   9   5        0.30       -0.20      1.69 o 
  -7   9   5        3.74        2.27      4.51 o 
  -6   9   5      219.57      211.64      7.32 o 
  -5   9   5      291.30      279.55      6.82 o 
  -4   9   5        3.73        4.35      1.80 o 
  -3   9   5       13.44       10.88      1.66 o 
  -2   9   5       13.44       16.12      1.95 o 
  -1   9   5       62.06       67.61      2.94 o 
   0   9   5      152.94      152.24      4.79 o 
   1   9   5       85.19       89.36      3.70 o 
   2   9   5       18.00       16.50      2.22 o 
   3   9   5      183.23      175.05      6.05 o 
   4   9   5      211.95      216.09      6.57 o 
   5   9   5       75.31       75.32      5.08 o 
   6   9   5      114.68      107.72      6.00 o 
   7   9   5       10.44       13.27      3.12 o 
   8   9   5        0.12       -2.46      4.19 o 
  -9  10   5       21.89       28.50      4.70 o 
  -8  10   5        4.34        4.95      2.28 o 
  -7  10   5       14.45       12.26      2.71 o 
  -6  10   5        0.16        0.14      1.77 o 
  -5  10   5        2.82        3.93      1.60 o 
  -4  10   5       12.71       15.35      3.19 o 
  -3  10   5      212.11      222.53      6.19 o 
  -2  10   5      337.87      333.48      9.12 o 
  -1  10   5      110.00      113.51      3.77 o 
   0  10   5        4.21        2.64      1.31 o 
   1  10   5       82.69       76.23      4.13 o 
   2  10   5      106.26      107.09      9.00 o 
   3  10   5      222.01      200.42      5.26 o 
   4  10   5       24.38       26.52      2.51 o 
   5  10   5        1.21       -0.56      1.70 o 
   6  10   5       93.93       97.96      6.08 o 
   7  10   5       95.06       84.34      6.14 o 
   8  10   5       24.36       25.23      4.00 o 
  -9  11   5       17.00       27.10      5.09 o 
  -8  11   5       10.35       10.76      2.60 o 
  -7  11   5       21.39       26.09      3.40 o 
  -6  11   5       22.60       17.29      3.05 o 
  -5  11   5       64.32       60.50      4.41 o 
  -4  11   5        0.19        0.21      1.20 o 
  -3  11   5       26.17       20.74      2.20 o 
  -2  11   5       66.64       57.46      3.06 o 
  -1  11   5      255.77      224.34      6.13 o 
   0  11   5        0.36       -0.92      0.92 o 
   1  11   5      128.25      137.00      4.52 o 
   2  11   5       18.74       26.10      3.32 o 
   3  11   5      153.86      146.13      4.56 o 
   4  11   5        7.89        6.86      2.00 o 
   5  11   5      113.85      123.28      5.92 o 
   6  11   5        2.62        4.69      2.19 o 
   7  11   5       10.57       14.94      3.11 o 
   8  11   5        0.04       -1.01      1.86 o 
  -9  12   5       12.27       24.84      5.44 o 
  -8  12   5        0.77        5.82      4.89 o 
  -7  12   5        2.63        5.12      2.44 o 
  -6  12   5       92.12       92.50      5.39 o 
  -5  12   5        8.41        3.35      2.06 o 
  -4  12   5       70.09       72.25      4.78 o 
  -3  12   5       14.39       14.08      1.93 o 
  -2  12   5        3.15        2.88      1.91 o 
  -1  12   5        4.61        5.32      1.60 o 
   0  12   5       73.06       78.98      3.57 o 
   1  12   5        0.26       -0.08      1.03 o 
   2  12   5      154.84      148.29      9.79 o 
   3  12   5      123.18      125.67      4.93 o 
   4  12   5        1.36        1.11      1.54 o 
   5  12   5        1.71        1.95      1.93 o 
   6  12   5       70.15       62.04      5.96 o 
   7  12   5        0.24        1.57      2.21 o 
   8  12   5        3.74        1.18      2.29 o 
  -9  13   5        0.75       -2.02      2.02 o 
  -8  13   5        1.19        1.35      2.48 o 
  -7  13   5        4.18        5.00      2.27 o 
  -6  13   5        0.07       -1.83      1.83 o 
  -5  13   5       59.54       56.44      4.53 o 
  -4  13   5        3.44        3.99      1.51 o 
  -3  13   5        2.57        4.59      1.57 o 
  -2  13   5       31.06       28.32      2.75 o 
  -1  13   5       78.29       83.22      3.77 o 
   0  13   5       26.76       25.01      2.46 o 
   1  13   5       62.91       64.84      3.33 o 
   2  13   5      249.39      236.51      8.12 o 
   3  13   5       12.18        8.72      2.22 o 
   4  13   5       15.17       21.94      4.13 o 
   5  13   5       12.00        7.92      2.30 o 
   6  13   5        2.59        3.26      2.18 o 
   7  13   5        5.89       -0.03      2.16 o 
   8  13   5        8.98        8.33      2.75 o 
  -9  14   5        2.18        3.16      2.93 o 
  -8  14   5        0.30        1.90      2.52 o 
  -7  14   5        7.80        9.12      2.61 o 
  -6  14   5        2.01       -0.53      2.01 o 
  -5  14   5       46.13       45.72      4.22 o 
  -4  14   5       38.34       42.16      3.07 o 
  -3  14   5        1.50        3.19      1.33 o 
  -2  14   5       53.91       60.09      3.66 o 
  -1  14   5       15.67       16.72      2.24 o 
   0  14   5       12.60       13.35      1.97 o 
   1  14   5        3.49        3.03      1.25 o 
   2  14   5        7.31        5.38      2.49 o 
   3  14   5       19.56       27.86      3.01 o 
   4  14   5        0.95        4.92      2.35 o 
   5  14   5       18.96       19.91      5.51 o 
   6  14   5       14.10       15.59      3.83 o 
   7  14   5        3.28       -0.36      1.95 o 
   8  14   5        0.84       -2.22      2.22 o 
  -9  15   5        0.00       -2.46      2.46 o 
  -8  15   5        3.85        7.80      3.05 o 
  -7  15   5       31.51       30.75      3.85 o 
  -6  15   5       70.36       59.92      4.94 o 
  -5  15   5        7.90        5.87      2.19 o 
  -4  15   5       50.78       47.80      4.10 o 
  -3  15   5      115.08      115.34      4.74 o 
  -2  15   5        2.47        1.38      1.35 o 
  -1  15   5       86.85       81.00      3.90 o 
   0  15   5        0.02       -0.57      1.21 o 
   1  15   5        2.56       -1.13      1.13 o 
   2  15   5      204.80      189.84      7.43 o 
   3  15   5       17.42       19.70      5.53 o 
   4  15   5       17.32       22.68      4.33 o 
   5  15   5        3.90        5.00      2.64 o 
   6  15   5        5.11        7.59      3.62 o 
   7  15   5       24.47       31.63      5.35 o 
   8  15   5        7.47        6.75      3.98 o 
  -8  16   5        2.64        2.09      2.68 o 
  -7  16   5        0.09        1.59      2.17 o 
  -6  16   5       77.88       75.11      5.28 o 
  -5  16   5       72.67       64.00      4.88 o 
  -4  16   5        7.06        7.68      2.37 o 
  -3  16   5        6.26        6.36      1.84 o 
  -2  16   5      145.27      139.59      5.22 o 
  -1  16   5        2.36        0.11      1.69 o 
   0  16   5      133.80      129.87      4.81 o 
   1  16   5       21.45       23.56      2.43 o 
   2  16   5       59.47       59.43      3.95 o 
   3  16   5      498.81      465.70     13.28 o 
   4  16   5       28.72       20.82      5.48 o 
   5  16   5       36.37       27.89      5.59 o 
   6  16   5        9.84        6.63      4.61 o 
   7  16   5       17.33       17.18      4.09 o 
  -8  17   5        0.04       -3.86      3.86 o 
  -7  17   5        0.06       -1.36      1.86 o 
  -6  17   5       28.06       30.65      3.92 o 
  -5  17   5       11.92       11.05      2.76 o 
  -4  17   5       49.41       37.46      4.84 o 
  -3  17   5      142.94      129.60      5.21 o 
  -2  17   5      149.81      147.54      5.40 o 
  -1  17   5        0.38       -0.71      1.13 o 
   0  17   5      319.80      322.16      7.78 o 
   1  17   5      135.04      127.72      4.72 o 
   2  17   5      827.90      798.86     14.05 o 
   3  17   5      550.09      519.18     14.39 o 
   4  17   5       18.10       19.45      3.78 o 
   5  17   5       16.31       10.83      3.21 o 
   6  17   5        3.51        4.76      5.29 o 
   7  17   5        0.31       -2.20      2.30 o 
  -8  18   5        0.00       -1.01      2.56 o 
  -7  18   5       10.69       19.67      3.40 o 
  -6  18   5       15.30       18.67      4.19 o 
  -5  18   5       28.33       24.81      4.34 o 
  -4  18   5       19.40       23.31      4.23 o 
  -3  18   5      136.48      140.63      5.44 o 
  -2  18   5       99.42       80.34      4.33 o 
  -1  18   5       78.33       71.45      3.96 o 
   0  18   5      163.18      165.71      5.60 o 
   1  18   5      550.26      544.89     12.75 o 
   2  18   5      122.29      121.56      5.30 o 
   3  18   5      383.06      392.57     12.56 o 
   4  18   5       16.04       15.92      3.36 o 
   5  18   5        0.38       -3.19      5.16 o 
   6  18   5       19.67       27.72      4.79 o 
   7  18   5        3.43        8.88      3.55 o 
  -8  19   5       12.43       16.57      4.08 o 
  -7  19   5        1.18        1.28      2.54 o 
  -6  19   5        1.69        2.09      2.44 o 
  -5  19   5       38.16       27.61      4.56 o 
  -4  19   5      224.55      207.35      9.20 o 
  -3  19   5       52.78       52.97     10.31 o 
  -2  19   5      149.17      150.99      8.26 o 
  -1  19   5      305.35      277.99      7.53 o 
   0  19   5      226.91      209.10     10.73 o 
   1  19   5       24.74       30.36      3.87 o 
   2  19   5      127.99      113.01      7.44 o 
   3  19   5       72.99       71.84      6.10 o 
   4  19   5        1.99        0.78      3.86 o 
   5  19   5        3.05        5.97      2.79 o 
   6  19   5       18.92       17.85      5.48 o 
   7  19   5       13.82       15.96      3.82 o 
  -8  20   5        7.09        8.66      3.33 o 
  -7  20   5        9.70        7.50      3.56 o 
  -6  20   5        0.04        3.15      2.56 o 
  -5  20   5      136.29      117.94      7.36 o 
  -4  20   5      450.32      394.90     13.08 o 
  -3  20   5        5.13        2.93      2.42 o 
  -2  20   5       46.25       46.68      3.76 o 
  -1  20   5      299.27      323.40      8.30 o 
   0  20   5        6.60        9.25      2.03 o 
   1  20   5       99.93      100.22      6.11 o 
   2  20   5      191.95      191.58     10.78 o 
   3  20   5      108.07       97.55     10.73 o 
   4  20   5       30.80       31.89      4.54 o 
   5  20   5        0.09        4.45      2.58 o 
   6  20   5        0.76        8.51      4.13 o 
   7  20   5       15.68       17.08     10.03 o 
  -8  21   5        1.63        0.55      2.77 o 
  -7  21   5        9.61        9.14      3.56 o 
  -6  21   5        5.35        5.78      5.19 o 
  -5  21   5       43.12       33.98      5.13 o 
  -4  21   5       37.59       36.77      5.13 o 
  -3  21   5        6.29        9.46      5.12 o 
  -2  21   5      562.16      549.59     11.44 o 
  -1  21   5        3.95        4.12      1.86 o 
   0  21   5      191.49      197.38      6.56 o 
   1  21   5      110.96      115.40      5.35 o 
   2  21   5       26.84       26.20      5.40 o 
   3  21   5       32.06       42.71      5.24 o 
   4  21   5       47.29       41.93      5.28 o 
   5  21   5       15.84       16.05      3.67 o 
   6  21   5       13.94       16.39      5.93 o 
   7  21   5       10.63       15.30      4.99 o 
  -7  22   5       21.19       29.80      5.59 o 
  -6  22   5       28.79       29.70      4.97 o 
  -5  22   5        8.29        9.32      3.48 o 
  -4  22   5       11.79       10.47      3.35 o 
  -3  22   5        4.16        3.81      2.30 o 
  -2  22   5      102.32       96.43      4.78 o 
  -1  22   5      246.12      241.98      7.36 o 
   0  22   5      130.43      126.09      5.26 o 
   1  22   5       26.00       25.89      3.32 o 
   2  22   5        0.19       -1.31      2.00 o 
   3  22   5        8.07        9.97      3.16 o 
   4  22   5        1.02        0.70      2.19 o 
   5  22   5        1.08        4.07      2.36 o 
   6  22   5        2.38        5.33      3.49 o 
  -7  23   5        2.76        0.79      2.31 o 
  -6  23   5        2.30        8.93      3.17 o 
  -5  23   5       11.99       14.50      6.51 o 
  -4  23   5        0.51        4.67      2.53 o 
  -3  23   5        0.00       -1.98      4.22 o 
  -2  23   5       53.64       51.94      9.21 o 
  -1  23   5      123.86      130.83      6.09 o 
   0  23   5      104.98      102.41      4.91 o 
   1  23   5      138.41      141.43      8.33 o 
   2  23   5        5.72        6.25      3.23 o 
   3  23   5       19.44       21.49      4.14 o 
   4  23   5        5.03        7.43      2.70 o 
   5  23   5       25.56       33.84      5.04 o 
   6  23   5        1.01       -1.09      2.66 o 
  -7  24   5        0.04        1.37      2.94 o 
  -6  24   5        6.70        6.55      3.35 o 
  -5  24   5       56.42       55.29      6.56 o 
  -4  24   5       51.54       57.50      6.31 o 
  -3  24   5       29.14       26.23      4.51 o 
  -2  24   5       67.58       71.97      6.19 o 
  -1  24   5       58.28       59.02      6.48 o 
   0  24   5       14.99       13.16      2.53 o 
   1  24   5       33.00       34.31      4.90 o 
   2  24   5       13.27       15.00      3.56 o 
   3  24   5        8.55       15.90      3.80 o 
   4  24   5        9.20       16.46      4.05 o 
   5  24   5       18.46       27.01      6.84 o 
   6  24   5        0.98        3.41      3.53 o 
  -7  25   5        0.01        2.35      3.07 o 
  -6  25   5        0.17       -0.23      2.65 o 
  -5  25   5        2.90       -0.05      4.07 o 
  -4  25   5        2.61        5.94      3.90 o 
  -3  25   5       50.48       49.29      5.64 o 
  -2  25   5        0.00        2.18      3.45 o 
  -1  25   5        0.00        0.07      1.63 o 
   0  25   5       10.00        8.79      2.07 o 
   1  25   5        5.86        1.68      2.45 o 
   2  25   5        3.00        4.90      2.48 o 
   3  25   5        9.06        7.02      2.97 o 
   4  25   5        0.38       -1.20      3.23 o 
   5  25   5        9.31        5.18      2.96 o 
   6  25   5        0.30       -3.00      3.00 o 
  -6  26   5        7.07       10.13      3.61 o 
  -5  26   5        0.00        0.46      2.58 o 
  -4  26   5        4.03        7.56      3.17 o 
  -3  26   5       10.52        7.10      3.13 o 
  -2  26   5        0.62       -0.72      2.76 o 
  -1  26   5        8.13        4.59      2.13 o 
   0  26   5       22.36       22.80      3.21 o 
   1  26   5        0.92       -0.62      2.24 o 
   2  26   5        0.04       -0.02      2.10 o 
   3  26   5        0.11       -0.95      2.36 o 
   4  26   5       23.92       18.36      4.13 o 
   5  26   5        3.13        2.24      2.47 o 
  -6  27   5        0.83       -0.83      2.29 o 
  -5  27   5        0.27        1.18      2.57 o 
  -4  27   5        0.96        4.37      3.12 o 
  -3  27   5        9.41       10.99      4.18 o 
  -2  27   5       46.61       46.14      5.54 o 
  -1  27   5        1.09        1.10      2.51 o 
   0  27   5       13.25       21.06      6.30 o 
   1  27   5       55.34       55.43      6.58 o 
   2  27   5        0.89       -0.58      1.94 o 
   3  27   5        0.14        1.89      3.26 o 
   4  27   5        3.97        3.58      4.58 o 
   5  27   5        5.15        3.63      3.01 o 
  -6  28   5        9.01        4.90      3.06 o 
  -5  28   5        2.88        4.98      3.08 o 
  -4  28   5       22.33       29.06      5.00 o 
  -3  28   5        3.34        1.93      2.73 o 
  -2  28   5        0.87        5.96      2.89 o 
  -1  28   5        0.00        1.14      1.84 o 
   0  28   5        0.56       -1.38      2.21 o 
   1  28   5        2.56        2.75      2.56 o 
   2  28   5        5.56        6.23      3.08 o 
   3  28   5        0.59        4.42      4.35 o 
   4  28   5        0.38       -1.39      2.54 o 
   5  28   5        1.12        2.80      3.51 o 
  -5  29   5        0.52        4.53      3.12 o 
  -4  29   5        0.03        9.60      5.55 o 
  -3  29   5        1.97        4.78      4.05 o 
  -2  29   5        0.72       -1.83      2.67 o 
  -1  29   5        0.67        2.44      2.04 o 
   0  29   5        1.08        1.40      2.24 o 
   1  29   5        9.64       21.33      4.04 o 
   2  29   5        1.02        0.94      2.37 o 
   3  29   5       32.17       33.61      5.29 o 
   4  29   5        5.61        7.31      3.17 o 
  -5  30   5        4.27        5.30      3.38 o 
  -4  30   5        0.82       -1.69      4.65 o 
  -3  30   5        0.01       -0.64      2.66 o 
  -2  30   5       10.46       18.39      4.04 o 
  -1  30   5        0.56       -2.00      2.00 o 
   0  30   5        0.82        4.88      4.16 o 
   1  30   5        6.99        5.87      3.03 o 
   2  30   5       17.62       14.44      3.92 o 
   3  30   5        0.10       -0.35      2.51 o 
   4  30   5       21.30       27.17      5.01 o 
  -4  31   5       60.28       72.34      9.81 o 
  -3  31   5       23.07       28.20      5.82 o 
  -2  31   5       20.66       33.03      4.33 o 
  -1  31   5        5.86        3.40      3.04 o 
   0  31   5        0.03       -2.44      2.44 o 
   1  31   5        4.40        4.29      4.43 o 
   2  31   5        8.62       14.05      3.80 o 
   3  31   5        0.88        3.98      3.01 o 
  -4  32   5        6.36       12.88      3.94 o 
  -3  32   5        0.88        0.08      1.83 o 
  -2  32   5        0.55       -0.25      2.05 o 
  -1  32   5        0.04       -1.65      2.22 o 
   0  32   5        4.59        4.54      4.58 o 
   1  32   5        4.88        7.98      3.19 o 
   2  32   5        2.43        3.66      3.09 o 
   3  32   5        1.71        3.72      2.96 o 
  -3  33   5        6.63        7.86      2.74 o 
  -2  33   5        0.04        3.90      2.65 o 
  -1  33   5        0.08        2.03      3.90 o 
   0  33   5        0.53       -0.94      2.78 o 
   1  33   5        0.13        3.53      4.61 o 
   2  33   5        2.19        0.43      2.44 o 
  -2  34   5        3.07        4.10      2.74 o 
  -1  34   5        3.40        5.66      4.50 o 
   0  34   5        0.71        5.03      3.64 o 
   1  34   5        0.21        0.49      4.35 o 
  -9   0   6       30.71       28.28      6.38 o 
  -8   0   6        0.34        5.25      3.08 o 
  -7   0   6      135.81      161.26      8.06 o 
  -6   0   6       20.67       33.02      4.48 o 
  -5   0   6       30.54       34.98      4.39 o 
  -4   0   6        0.02       -1.60      1.60 o 
  -3   0   6      665.08      624.75     14.38 o 
  -2   0   6      144.27      137.65      6.25 o 
  -1   0   6      458.36      526.18     16.41 o 
   0   0   6      306.98      308.72     10.18 o 
   1   0   6       53.48       48.39      3.80 o 
   2   0   6      329.51      320.77      7.27 o 
   3   0   6        3.75        2.86      4.46 o 
   4   0   6      259.16      242.66      9.45 o 
   5   0   6       97.50      113.98      6.78 o 
   6   0   6        1.00        5.11      2.78 o 
   7   0   6      139.85      145.21     12.68 o 
   8   0   6        0.79        2.66      4.46 o 
  -9   1   6        1.05        8.09      4.07 o 
  -8   1   6       10.05        9.46      2.39 o 
  -7   1   6       73.75       69.21      4.34 o 
  -6   1   6      500.98      489.63     11.99 o 
  -5   1   6      205.31      194.48      5.85 o 
  -4   1   6      151.51      144.99      4.83 o 
  -3   1   6        3.44        2.81      1.30 o 
  -2   1   6        0.10        0.34      1.17 o 
  -1   1   6       61.21       53.74      3.77 o 
   0   1   6       20.82       17.89      1.98 o 
   1   1   6      117.66      126.32      3.03 o 
   2   1   6       55.84       55.92      2.52 o 
   3   1   6      810.40      767.87     11.74 o 
   4   1   6     1353.30     1369.03     17.97 o 
   5   1   6        9.26        5.52      1.87 o 
   6   1   6       61.07       61.95      4.31 o 
   7   1   6       12.46       22.88      4.45 o 
   8   1   6        0.01       -2.37      2.37 o 
  -9   2   6       23.76       23.47      4.20 o 
  -8   2   6        4.18        2.62      3.40 o 
  -7   2   6       17.13       17.43      2.55 o 
  -6   2   6        7.17        6.85      2.05 o 
  -5   2   6      211.75      201.41      6.20 o 
  -4   2   6      183.55      174.27      8.52 o 
  -3   2   6      112.54      119.33      4.94 o 
  -2   2   6      273.56      272.45      7.38 o 
  -1   2   6       23.32       24.83      2.27 o 
   0   2   6        6.01        5.84      1.35 o 
   1   2   6        1.93        3.85      1.02 o 
   2   2   6        2.94        1.52      0.97 o 
   3   2   6       65.69       66.12      3.57 o 
   4   2   6      337.07      339.65      7.84 o 
   5   2   6       43.42       43.05      3.51 o 
   6   2   6        6.41        2.75      1.82 o 
   7   2   6        9.47        8.45      2.57 o 
   8   2   6       19.29       32.39      5.61 o 
  -9   3   6        0.06        4.65      2.62 o 
  -8   3   6        1.57        5.89      2.16 o 
  -7   3   6        9.08        6.83      2.02 o 
  -6   3   6        8.94        7.12      2.08 o 
  -5   3   6        4.82        5.90      2.17 o 
  -4   3   6      327.57      335.70      7.39 o 
  -3   3   6        0.10       -0.88      0.98 o 
  -2   3   6      757.60      768.45     14.16 o 
  -1   3   6      125.96      135.48      4.28 o 
   0   3   6        0.08       -0.35      1.42 o 
   1   3   6      144.32      141.08      3.66 o 
   2   3   6        0.43       -1.23      1.23 o 
   3   3   6      585.60      561.08      9.71 o 
   4   3   6      695.35      668.32     11.37 o 
   5   3   6      191.52      208.28      6.32 o 
   6   3   6        2.92        4.46      2.26 o 
   7   3   6       16.52       13.01      3.03 o 
   8   3   6       35.06       47.55      6.57 o 
  -9   4   6        1.19        3.36      3.24 o 
  -8   4   6       11.95       14.21      2.78 o 
  -7   4   6       24.59       21.95      3.21 o 
  -6   4   6       67.84       67.61      4.06 o 
  -5   4   6        1.03        0.58      1.47 o 
  -4   4   6      133.28      117.61      4.33 o 
  -3   4   6        3.21        4.38      1.38 o 
  -2   4   6       57.76       52.38      3.11 o 
  -1   4   6        0.40        0.41      0.93 o 
   0   4   6       24.58       22.83      2.17 o 
   1   4   6        2.80        3.10      1.43 o 
   2   4   6       55.38       52.34      2.58 o 
   3   4   6       42.77       45.76      3.13 o 
   4   4   6      206.65      203.20      6.06 o 
   5   4   6      113.09      107.55      4.75 o 
   6   4   6        6.45        7.29      2.83 o 
   7   4   6        2.01        4.06      2.46 o 
   8   4   6        0.59        3.19      3.13 o 
  -9   5   6        2.60       -0.16      5.06 o 
  -8   5   6        6.10        7.94      3.14 o 
  -7   5   6        3.96        4.07      2.16 o 
  -6   5   6       75.74       74.08      4.16 o 
  -5   5   6      447.34      429.12      8.77 o 
  -4   5   6       20.44       21.59      3.19 o 
  -3   5   6      117.51      103.76      4.14 o 
  -2   5   6       71.21       71.66      3.32 o 
  -1   5   6        0.28        1.54      1.24 o 
   0   5   6      126.40      127.79      8.33 o 
   1   5   6        9.73       13.59      2.30 o 
   2   5   6       80.81       74.90      3.38 o 
   3   5   6      220.40      231.34      5.97 o 
   4   5   6        6.51        3.97      1.67 o 
   5   5   6       38.89       43.16      3.46 o 
   6   5   6       40.18       47.13      4.59 o 
   7   5   6       20.87       29.06      4.40 o 
   8   5   6        3.21        7.50      3.69 o 
  -9   6   6        0.27        0.10      2.22 o 
  -8   6   6        0.05        5.44      2.34 o 
  -7   6   6        0.87        3.26      2.10 o 
  -6   6   6       37.39       41.63      3.40 o 
  -5   6   6       25.94       27.81      2.86 o 
  -4   6   6        8.79        6.72      1.75 o 
  -3   6   6       26.17       20.96      2.26 o 
  -2   6   6       20.48       24.89      2.35 o 
  -1   6   6        1.40       -0.17      1.01 o 
   0   6   6        9.83        8.33      1.58 o 
   1   6   6       54.95       62.18      3.53 o 
   2   6   6       37.58       38.76      4.03 o 
   3   6   6        0.06        0.23      1.27 o 
   4   6   6        1.62        1.06      1.48 o 
   5   6   6       18.72       20.69      2.61 o 
   6   6   6       35.15       45.16      4.47 o 
   7   6   6       33.11       37.31      4.47 o 
   8   6   6        1.73        1.63      6.08 o 
  -9   7   6        5.86        7.72      3.16 o 
  -8   7   6        3.10        0.89      1.96 o 
  -7   7   6        9.45        9.15      2.54 o 
  -6   7   6      261.60      256.74      9.59 o 
  -5   7   6        5.06        5.56      1.78 o 
  -4   7   6      363.39      339.33      8.92 o 
  -3   7   6        1.92        2.57      1.40 o 
  -2   7   6        5.84        8.53      1.61 o 
  -1   7   6      334.15      332.61      6.89 o 
   0   7   6       45.77       47.20      2.86 o 
   1   7   6       46.20       51.05      3.28 o 
   2   7   6       89.21       87.48      5.26 o 
   3   7   6        2.15        0.75      1.43 o 
   4   7   6        2.68        3.02      1.53 o 
   5   7   6       23.91       23.20      3.47 o 
   6   7   6       38.00       40.92      4.63 o 
   7   7   6        5.41        7.13      3.79 o 
   8   7   6        7.52        9.70      3.14 o 
  -9   8   6        0.35        1.39      2.65 o 
  -8   8   6       12.71       15.10      4.74 o 
  -7   8   6        4.43        3.66      1.95 o 
  -6   8   6      141.07      140.50      6.92 o 
  -5   8   6      153.23      145.35      5.08 o 
  -4   8   6       20.99       17.06      2.78 o 
  -3   8   6        1.69        2.06      1.21 o 
  -2   8   6       27.62       28.81      2.56 o 
  -1   8   6       47.66       50.58      3.03 o 
   0   8   6       25.18       30.71      2.86 o 
   1   8   6        5.43        4.35      2.21 o 
   2   8   6       29.07       25.80      3.49 o 
   3   8   6        1.46       -0.25      1.28 o 
   4   8   6       28.96       35.15      3.02 o 
   5   8   6        1.75        1.67      2.10 o 
   6   8   6       18.28       12.68      2.93 o 
   7   8   6        6.33        4.77      3.33 o 
  -9   9   6       24.20       28.54      4.50 o 
  -8   9   6       14.01       18.28      3.10 o 
  -7   9   6      108.41      110.92      6.35 o 
  -6   9   6      103.43      109.09      5.72 o 
  -5   9   6       15.24       12.76      2.31 o 
  -4   9   6        3.67        1.94      1.83 o 
  -3   9   6       81.15       75.30      3.63 o 
  -2   9   6       96.56       95.59      3.79 o 
  -1   9   6      100.19       93.18      3.69 o 
   0   9   6       49.65       54.95      3.61 o 
   1   9   6        2.01        4.81      1.44 o 
   2   9   6        2.39        4.59      2.38 o 
   3   9   6        0.26        2.20      1.61 o 
   4   9   6       15.43       14.93      2.27 o 
   5   9   6       24.45       18.97      3.18 o 
   6   9   6        5.87       12.01      3.11 o 
   7   9   6        2.77        3.04      2.15 o 
  -9  10   6        9.06       19.52      4.54 o 
  -8  10   6        3.04        5.89      2.18 o 
  -7  10   6        1.68        2.29      2.45 o 
  -6  10   6       61.25       64.26      4.96 o 
  -5  10   6       29.88       31.34      4.49 o 
  -4  10   6        1.16        1.23      1.37 o 
  -3  10   6      118.56      111.39      4.27 o 
  -2  10   6        7.20        7.19      1.55 o 
  -1  10   6       94.94      105.18      3.94 o 
   0  10   6      748.96      760.87     12.91 o 
   1  10   6       27.45       26.30      2.59 o 
   2  10   6       98.66       95.73      9.09 o 
   3  10   6        2.88        1.65      4.56 o 
   4  10   6       10.71       16.04      2.30 o 
   5  10   6        2.16        4.06      2.15 o 
   6  10   6       20.17       24.23      3.70 o 
   7  10   6        1.28       -1.21      4.14 o 
  -9  11   6        3.37       12.94      4.14 o 
  -8  11   6        0.01       -0.56      1.97 o 
  -7  11   6        3.09        4.52      2.02 o 
  -6  11   6       35.26       43.47      6.19 o 
  -5  11   6       79.41       56.43      3.64 o 
  -4  11   6      472.26      440.86      8.85 o 
  -3  11   6      249.16      239.96      6.26 o 
  -2  11   6       83.70       78.24      3.64 o 
  -1  11   6       80.12       79.71      5.35 o 
   0  11   6        0.00        0.80      1.39 o 
   1  11   6      106.94      101.19      4.29 o 
   2  11   6        0.92        0.73      1.86 o 
   3  11   6        0.60       -2.11      4.14 o 
   4  11   6       65.79       73.44      4.98 o 
   5  11   6      123.66      110.35      6.04 o 
   6  11   6       27.20       31.60      4.05 o 
   7  11   6        0.76        2.46      1.92 o 
  -8  12   6        5.00       13.44      4.03 o 
  -7  12   6        0.76       -1.95      3.36 o 
  -6  12   6      210.61      186.39     12.07 o 
  -5  12   6      594.32      559.00     13.67 o 
  -4  12   6        5.03        5.63      1.77 o 
  -3  12   6       23.56       29.42      2.82 o 
  -2  12   6       69.04       71.73      4.42 o 
  -1  12   6     1335.12     1333.93     19.16 o 
   0  12   6      397.06      374.48     12.96 o 
   1  12   6      201.91      199.02      8.13 o 
   2  12   6       73.19       65.78      7.80 o 
   3  12   6        2.49        2.30      1.91 o 
   4  12   6        3.58        2.27      2.21 o 
   5  12   6       51.40       51.61      4.76 o 
   6  12   6        0.29       -0.22      2.37 o 
   7  12   6        9.66        8.84      6.27 o 
  -8  13   6        3.81       10.21      2.76 o 
  -7  13   6        3.11        2.09      2.24 o 
  -6  13   6        5.80        4.94      2.26 o 
  -5  13   6        2.14        0.32      1.95 o 
  -4  13   6       78.99       92.24      5.77 o 
  -3  13   6        0.73        2.39      1.42 o 
  -2  13   6      757.97      736.26     11.67 o 
  -1  13   6       54.20       53.66      3.75 o 
   0  13   6      466.79      429.87      9.30 o 
   1  13   6      406.09      392.90     27.58 o 
   2  13   6      243.82      233.46      8.82 o 
   3  13   6       50.90       50.45      3.84 o 
   4  13   6        4.52        4.65      2.52 o 
   5  13   6       83.49       88.68      7.28 o 
   6  13   6       30.91       40.70      4.56 o 
   7  13   6        2.09       -0.39      3.86 o 
  -8  14   6        0.00       -0.57      2.22 o 
  -7  14   6       10.86        9.70      2.55 o 
  -6  14   6        0.00       -0.40      1.97 o 
  -5  14   6       53.47       46.62      4.52 o 
  -4  14   6        0.24        0.50      1.64 o 
  -3  14   6       94.88      104.70      4.32 o 
  -2  14   6      107.21      102.05      4.75 o 
  -1  14   6      103.28       95.96      6.20 o 
   0  14   6       79.05       68.76      5.80 o 
   1  14   6      158.60      155.11      7.15 o 
   2  14   6      153.42      155.91      7.30 o 
   3  14   6       90.69       93.79      4.87 o 
   4  14   6       36.93       36.69      4.69 o 
   5  14   6        0.70       -0.42      1.96 o 
   6  14   6        0.02       -2.36      2.48 o 
   7  14   6        4.99        3.79      3.60 o 
  -8  15   6        4.54       10.52      2.84 o 
  -7  15   6        1.88        1.46      2.02 o 
  -6  15   6        0.04       -1.59      3.63 o 
  -5  15   6        6.62        1.46      2.06 o 
  -4  15   6      423.38      400.57      8.62 o 
  -3  15   6      622.87      616.87     10.86 o 
  -2  15   6       24.32       29.23      3.97 o 
  -1  15   6        1.39        1.95      1.54 o 
   0  15   6        1.05        3.46      1.63 o 
   1  15   6      397.05      384.42     21.47 o 
   2  15   6      101.86      113.65      6.37 o 
   3  15   6       11.51       11.76      3.30 o 
   4  15   6        3.97        1.78      2.89 o 
   5  15   6       65.00       54.11      6.31 o 
   6  15   6       68.44       59.50      6.67 o 
   7  15   6        6.42       11.80      3.64 o 
  -8  16   6        9.44       11.42      5.47 o 
  -7  16   6        0.05       -1.56      1.56 o 
  -6  16   6        2.94        4.85      2.25 o 
  -5  16   6      118.05      110.43      5.74 o 
  -4  16   6       14.74       12.72      2.80 o 
  -3  16   6       96.33       85.41      4.80 o 
  -2  16   6      161.22      153.32      5.80 o 
  -1  16   6      104.75      100.95      4.62 o 
   0  16   6      109.11      102.84      4.62 o 
   1  16   6       55.97       50.49      4.88 o 
   2  16   6      218.75      209.14      8.42 o 
   3  16   6      128.59      123.25      7.20 o 
   4  16   6        2.18        2.37      2.22 o 
   5  16   6        0.88        7.24      4.24 o 
   6  16   6        3.51        4.10      2.78 o 
   7  16   6        2.55        4.53      3.23 o 
  -8  17   6       17.07       24.23      3.78 o 
  -7  17   6        0.57       -1.61      1.75 o 
  -6  17   6        9.46       21.63      3.81 o 
  -5  17   6       19.74       21.35      3.33 o 
  -4  17   6       32.80       29.04      4.69 o 
  -3  17   6       20.13       26.74      3.18 o 
  -2  17   6       55.59       52.93      4.00 o 
  -1  17   6       35.23       34.28      3.37 o 
   0  17   6       48.88       41.41      3.47 o 
   1  17   6        9.20       12.20      3.20 o 
   2  17   6       22.27       24.03      3.78 o 
   3  17   6       53.85       61.06      5.88 o 
   4  17   6        8.18        9.30      3.23 o 
   5  17   6        6.22        3.41      4.01 o 
   6  17   6       11.75        9.44      5.21 o 
  -8  18   6        2.22        3.08      4.14 o 
  -7  18   6       18.62       24.07      3.87 o 
  -6  18   6        0.81        2.57      2.34 o 
  -5  18   6        4.60        6.06      3.05 o 
  -4  18   6        8.02       12.32      5.42 o 
  -3  18   6      125.89      110.15      9.38 o 
  -2  18   6        0.65        1.34      1.64 o 
  -1  18   6      320.13      290.00      8.02 o 
   0  18   6       26.82       22.89      2.77 o 
   1  18   6       61.38       53.36      4.96 o 
   2  18   6      348.02      344.17     16.99 o 
   3  18   6        4.97        6.47      2.66 o 
   4  18   6        2.28       -0.30      2.05 o 
   5  18   6        0.44       -2.10      2.10 o 
   6  18   6        0.03        2.63      2.71 o 
  -7  19   6        5.47        5.90      3.45 o 
  -6  19   6        3.95        3.77      3.10 o 
  -5  19   6       39.47       34.17      5.17 o 
  -4  19   6       14.05       11.37      4.13 o 
  -3  19   6        5.54       10.44      3.27 o 
  -2  19   6       15.90       17.52      2.75 o 
  -1  19   6       13.54        9.57      2.25 o 
   0  19   6       84.48       80.66      4.50 o 
   1  19   6       14.31       15.74      3.38 o 
   2  19   6        5.55        6.84      2.85 o 
   3  19   6        0.20        2.89      2.22 o 
   4  19   6        6.97        3.54      2.47 o 
   5  19   6        0.47       -2.25      2.25 o 
   6  19   6       20.14       23.00      7.39 o 
  -7  20   6        0.22        0.16      3.34 o 
  -6  20   6       30.89       35.00      5.40 o 
  -5  20   6       19.35       27.71      5.21 o 
  -4  20   6       13.69       14.62      3.45 o 
  -3  20   6       13.90       14.96      3.55 o 
  -2  20   6        5.59        9.40      2.33 o 
  -1  20   6       13.01       16.37      2.77 o 
   0  20   6        0.19        1.92      1.46 o 
   1  20   6      115.93      108.88     12.99 o 
   2  20   6       54.30       53.20      9.11 o 
   3  20   6        9.16       13.85      3.51 o 
   4  20   6        4.77        4.43      2.46 o 
   5  20   6        5.95        4.20      4.24 o 
   6  20   6        4.81        2.06      2.32 o 
  -7  21   6        9.19       14.97      4.32 o 
  -6  21   6        3.15        4.48      3.11 o 
  -5  21   6        6.91       10.61      4.78 o 
  -4  21   6        7.53        9.24      3.27 o 
  -3  21   6       18.40       18.60      3.73 o 
  -2  21   6        0.05        0.71      1.62 o 
  -1  21   6       64.69       62.28      4.90 o 
   0  21   6        0.98        2.14      3.84 o 
   1  21   6        9.82        5.86      4.74 o 
   2  21   6       29.43       25.60      4.44 o 
   3  21   6        5.24       10.55      3.24 o 
   4  21   6        0.01        0.85      2.15 o 
   5  21   6        7.80        3.08      4.05 o 
   6  21   6        0.13        3.30      3.19 o 
  -7  22   6        0.06        2.63      2.74 o 
  -6  22   6       18.17       22.38      4.66 o 
  -5  22   6       27.84       27.23      8.03 o 
  -4  22   6        1.23       -2.33      2.33 o 
  -3  22   6        2.74        2.74      2.43 o 
  -2  22   6       60.84       62.28      5.43 o 
  -1  22   6       61.64       64.55      4.52 o 
   0  22   6        1.35        0.69      2.27 o 
   1  22   6        1.76        1.99      3.08 o 
   2  22   6        2.10        0.65      2.06 o 
   3  22   6       10.53        9.38      2.97 o 
   4  22   6       20.78       21.84      4.26 o 
   5  22   6        1.25       -2.07      2.07 o 
  -6  23   6        0.08        1.42      2.58 o 
  -5  23   6        0.54        3.50      2.94 o 
  -4  23   6       34.77       36.50      8.34 o 
  -3  23   6       29.22       34.52      7.80 o 
  -2  23   6       16.27       12.74      3.31 o 
  -1  23   6       20.00       20.60      2.95 o 
   0  23   6       15.74       17.63      3.70 o 
   1  23   6       15.39       16.92      3.91 o 
   2  23   6       10.21       10.61      3.49 o 
   3  23   6      106.75       88.78      7.40 o 
   4  23   6       43.16       38.99      5.30 o 
   5  23   6        1.86        1.31      2.69 o 
  -6  24   6       10.76       16.16      7.13 o 
  -5  24   6        5.01        8.49      3.16 o 
  -4  24   6        0.01        5.96      3.13 o 
  -3  24   6        0.25       -2.02      2.19 o 
  -2  24   6        7.51        8.63      3.81 o 
  -1  24   6       10.57        7.59      2.32 o 
   0  24   6       27.54       29.20      4.49 o 
   1  24   6       60.55       62.50      7.67 o 
   2  24   6       42.82       52.36      6.11 o 
   3  24   6        1.16        1.91      2.69 o 
   4  24   6       79.01       69.05     10.16 o 
   5  24   6       33.83       39.56      5.66 o 
  -6  25   6        1.19        4.48      3.00 o 
  -5  25   6        0.38       -0.53      5.38 o 
  -4  25   6       24.54       34.59      5.28 o 
  -3  25   6        2.24        2.60      2.95 o 
  -2  25   6       41.89       44.47      6.34 o 
  -1  25   6        2.06        1.86      2.44 o 
   0  25   6        9.78        9.44      4.59 o 
   1  25   6        0.33        1.19      2.01 o 
   2  25   6        2.58        4.31      2.70 o 
   3  25   6        2.07        5.30      3.71 o 
   4  25   6       20.20       13.74      3.86 o 
   5  25   6       24.02       17.77      4.19 o 
  -6  26   6        0.74       -2.33      2.33 o 
  -5  26   6        7.89        7.34      3.00 o 
  -4  26   6        0.10        0.80      2.45 o 
  -3  26   6       33.37       42.00      6.77 o 
  -2  26   6       33.09       39.60      5.23 o 
  -1  26   6       18.14       14.00      2.71 o 
   0  26   6        7.28        5.04      2.93 o 
   1  26   6       19.84       22.75      4.40 o 
   2  26   6      111.73       98.21     12.06 o 
   3  26   6       68.38       58.16      6.53 o 
   4  26   6        1.93        6.39      3.02 o 
  -5  27   6        1.26       -2.25      2.25 o 
  -4  27   6        0.03        2.28      7.20 o 
  -3  27   6        3.21        1.36      3.92 o 
  -2  27   6       10.33        3.42      3.25 o 
  -1  27   6       53.58       55.80      5.79 o 
   0  27   6       18.05       15.57      3.63 o 
   1  27   6        7.12       15.64      3.79 o 
   2  27   6        0.07        2.48      2.87 o 
   3  27   6        1.26        1.49      2.59 o 
   4  27   6       40.71       54.19      6.65 o 
  -5  28   6       16.62       16.21      4.46 o 
  -4  28   6      108.84      132.49      9.40 o 
  -3  28   6        5.97       11.08      3.82 o 
  -2  28   6        0.00       -1.91      6.24 o 
  -1  28   6       36.34       34.36      4.70 o 
   0  28   6       48.20       66.23      6.64 o 
   1  28   6       35.88       37.66      5.46 o 
   2  28   6       45.00       28.29      8.10 o 
   3  28   6       15.27       16.16      5.06 o 
  -4  29   6       16.29       17.11      4.53 o 
  -3  29   6        1.97       10.01      3.49 o 
  -2  29   6       19.43       26.39      4.74 o 
  -1  29   6        0.63        4.16      4.16 o 
   0  29   6        1.98        7.82      6.84 o 
   1  29   6        0.48        2.08      2.78 o 
   2  29   6        5.44        8.60      3.42 o 
   3  29   6        0.37        4.65      2.75 o 
  -4  30   6        2.67       -0.98      3.92 o 
  -3  30   6        0.50       -1.85      3.45 o 
  -2  30   6        3.74        1.13      2.63 o 
  -1  30   6       22.20       24.94      7.01 o 
   0  30   6        0.06       -0.56      3.56 o 
   1  30   6       22.55       34.52      5.39 o 
   2  30   6       41.83       41.38      6.08 o 
  -3  31   6        4.14        7.03      3.18 o 
  -2  31   6       58.37       65.99      5.69 o 
  -1  31   6        2.78        5.78      4.28 o 
   0  31   6        7.97       12.26      6.08 o 
   1  31   6        0.16        6.19      3.81 o 
   2  31   6        2.68        5.34      3.28 o 
  -2  32   6        0.15        3.06      3.45 o 
  -1  32   6        2.57        8.40      4.76 o 
   0  32   6        3.99        2.40      4.80 o 
   1  32   6        3.33        1.38      2.89 o 
  -8   1   7        3.13        4.07      2.14 o 
  -7   1   7        2.77        2.11      1.60 o 
  -6   1   7       12.60       10.80      2.29 o 
  -5   1   7       17.18       17.71      2.59 o 
  -4   1   7      135.24      134.44      5.01 o 
  -3   1   7      197.10      199.19      5.89 o 
  -2   1   7        1.95        2.78      1.33 o 
  -1   1   7       15.99       16.92      2.14 o 
   0   1   7      273.31      266.77      6.40 o 
   1   1   7      249.38      238.41      5.94 o 
   2   1   7       26.20       26.34      3.97 o 
   3   1   7       34.04       28.90      4.00 o 
   4   1   7       38.59       38.95      3.88 o 
   5   1   7        3.27        3.69      2.06 o 
   6   1   7       34.89       38.81      3.68 o 
   7   1   7        8.99       11.89      3.66 o 
  -8   2   7        7.80        8.01      2.79 o 
  -7   2   7        5.74        4.84      2.16 o 
  -6   2   7        4.22        7.80      2.18 o 
  -5   2   7        3.12        3.79      1.78 o 
  -4   2   7      116.84      117.92      4.77 o 
  -3   2   7      195.62      184.99      6.56 o 
  -2   2   7        6.24        5.67      1.76 o 
  -1   2   7       14.37       12.12      1.91 o 
   0   2   7        0.22        1.44      1.30 o 
   1   2   7       34.28       35.25      2.75 o 
   2   2   7       52.24       48.96      4.84 o 
   3   2   7       15.51       19.60      3.51 o 
   4   2   7        0.66       -1.45      1.45 o 
   5   2   7        2.73        2.90      1.76 o 
   6   2   7        5.06        3.33      2.44 o 
   7   2   7       12.53       11.85      3.47 o 
  -8   3   7        1.13        5.32      2.59 o 
  -7   3   7        0.13        3.03      1.68 o 
  -6   3   7       44.81       46.52      3.77 o 
  -5   3   7       40.22       39.03      3.89 o 
  -4   3   7      154.37      155.68      5.44 o 
  -3   3   7       12.09       14.41      2.28 o 
  -2   3   7       93.14       87.03      3.85 o 
  -1   3   7        9.46       11.27      1.92 o 
   0   3   7        2.21        2.91      1.35 o 
   1   3   7       29.40       28.46      2.56 o 
   2   3   7      415.46      424.71     12.29 o 
   3   3   7      145.45      132.90      7.04 o 
   4   3   7        5.03        9.53      3.35 o 
   5   3   7        3.75        3.33      1.89 o 
   6   3   7        2.87        1.87      2.19 o 
   7   3   7        1.07        4.31      2.84 o 
  -8   4   7        2.48        6.06      2.37 o 
  -7   4   7       13.63       19.07      3.25 o 
  -6   4   7       72.94       69.52      4.39 o 
  -5   4   7       49.66       46.85      3.64 o 
  -4   4   7      663.49      644.86     11.38 o 
  -3   4   7        6.59        5.98      1.73 o 
  -2   4   7      117.85      111.54      7.30 o 
  -1   4   7       19.83       20.65      2.31 o 
   0   4   7       11.94       12.39      1.97 o 
   1   4   7       51.33       47.54      3.05 o 
   2   4   7       39.96       36.86      9.45 o 
   3   4   7        1.48        0.54      1.57 o 
   4   4   7       13.18       12.58      2.66 o 
   5   4   7       18.25       18.60      2.92 o 
   6   4   7        0.11        4.46      2.46 o 
   7   4   7        0.60        0.68      2.82 o 
  -8   5   7        1.50        4.45      2.55 o 
  -7   5   7       31.98       47.42      4.82 o 
  -6   5   7       15.23       17.24      3.16 o 
  -5   5   7        5.92        1.91      1.69 o 
  -4   5   7       92.76       88.30      6.75 o 
  -3   5   7       30.55       32.49      3.39 o 
  -2   5   7       19.09       18.39      2.25 o 
  -1   5   7       64.43       73.24      3.58 o 
   0   5   7        5.73        5.62      1.81 o 
   1   5   7        4.88        5.57      1.77 o 
   2   5   7       11.55       11.87      2.90 o 
   3   5   7        5.35        2.20      2.27 o 
   4   5   7       36.91       36.20      3.79 o 
   5   5   7      139.40      144.33      6.42 o 
   6   5   7      139.55      147.56      8.45 o 
   7   5   7        5.05        7.03      2.41 o 
  -8   6   7        1.74        4.03      3.02 o 
  -7   6   7        0.47        0.69      2.05 o 
  -6   6   7      122.15      135.67      7.89 o 
  -5   6   7      114.31      111.98      5.59 o 
  -4   6   7       22.53       17.30      2.68 o 
  -3   6   7        7.16        6.97      1.74 o 
  -2   6   7        1.87        1.74      1.51 o 
  -1   6   7       76.68       76.40      3.67 o 
   0   6   7       86.74       81.64      3.78 o 
   1   6   7       37.91       38.42      3.28 o 
   2   6   7        0.02        0.39      1.90 o 
   3   6   7       17.41       23.49      3.16 o 
   4   6   7        1.95        0.85      1.80 o 
   5   6   7       32.67       44.48      5.46 o 
   6   6   7        0.55        6.66      2.82 o 
   7   6   7        5.28        3.95      3.33 o 
  -8   7   7        3.88        2.36      3.96 o 
  -7   7   7       34.62       32.28      3.89 o 
  -6   7   7       44.89       42.62      3.59 o 
  -5   7   7        6.93        6.29      1.92 o 
  -4   7   7        4.32        0.83      1.71 o 
  -3   7   7        3.99        2.28      1.58 o 
  -2   7   7       58.96       58.73      3.64 o 
  -1   7   7        7.32        8.85      1.79 o 
   0   7   7      198.31      198.62      5.58 o 
   1   7   7        4.95        5.31      1.79 o 
   2   7   7       30.02       23.72      3.94 o 
   3   7   7        5.83        5.23      2.10 o 
   4   7   7       11.60       17.05      2.93 o 
   5   7   7       17.27       18.25      4.08 o 
   6   7   7        5.85        4.24      4.20 o 
   7   7   7        1.51        3.14      2.34 o 
  -8   8   7        2.62        5.04      2.23 o 
  -7   8   7        3.33        7.47      2.87 o 
  -6   8   7        7.66       14.45      3.02 o 
  -5   8   7        2.25        1.95      1.72 o 
  -4   8   7        0.54       -0.88      4.31 o 
  -3   8   7        1.48        1.69      1.26 o 
  -2   8   7       36.55       39.90      3.19 o 
  -1   8   7        1.37        0.27      1.35 o 
   0   8   7       31.32       30.51      3.04 o 
   1   8   7       46.68       40.17      4.57 o 
   2   8   7       30.63       22.23      5.61 o 
   3   8   7       44.39       51.07      4.18 o 
   4   8   7        3.99        4.31      2.14 o 
   5   8   7        1.07        2.30      2.68 o 
   6   8   7        9.28        7.53      3.16 o 
   7   8   7        0.00        0.43      2.49 o 
  -8   9   7       47.74       50.64      5.07 o 
  -7   9   7        3.73        7.99      3.29 o 
  -6   9   7      120.51      119.19      6.19 o 
  -5   9   7       14.40       14.88      2.52 o 
  -4   9   7        0.45       -0.28      1.49 o 
  -3   9   7        0.31       -1.47      2.11 o 
  -2   9   7      277.14      282.50      7.01 o 
  -1   9   7       86.22       78.89      4.01 o 
   0   9   7       34.34       38.06      3.40 o 
   1   9   7       87.62       88.45      5.97 o 
   2   9   7       57.29       58.01      8.16 o 
   3   9   7      101.08      108.87      5.64 o 
   4   9   7        1.88       -0.64      1.60 o 
   5   9   7       15.13       15.82      7.59 o 
   6   9   7        4.31        1.30      2.77 o 
   7   9   7        7.42        4.08      2.96 o 
  -8  10   7        6.06       13.49      3.13 o 
  -7  10   7       25.01       16.29      3.13 o 
  -6  10   7        4.63        4.86      2.82 o 
  -5  10   7       70.06       63.98      4.12 o 
  -4  10   7      211.23      198.96      8.52 o 
  -3  10   7      100.09      105.13      4.54 o 
  -2  10   7       56.62       62.76      4.47 o 
  -1  10   7      321.91      308.78      7.28 o 
   0  10   7      185.81      182.29      6.19 o 
   1  10   7       96.39       93.99      5.93 o 
   2  10   7        7.44        8.02      2.57 o 
   3  10   7      161.76      148.20      6.30 o 
   4  10   7       24.36       24.79      4.46 o 
   5  10   7        2.09        0.88      2.32 o 
   6  10   7        4.47        3.52      5.25 o 
  -8  11   7       30.79       45.32      4.92 o 
  -7  11   7        1.18        6.56      2.29 o 
  -6  11   7        1.05        0.84      1.82 o 
  -5  11   7       19.81       22.82      2.88 o 
  -4  11   7       10.29       12.44      2.29 o 
  -3  11   7        0.52       -0.19      1.40 o 
  -2  11   7       25.04       26.44      2.74 o 
  -1  11   7       11.15        9.02      1.90 o 
   0  11   7       23.03       24.49      2.92 o 
   1  11   7       82.75       86.99      5.98 o 
   2  11   7        0.64        1.65      2.25 o 
   3  11   7       15.36       15.50      3.88 o 
   4  11   7       13.87        7.40      3.25 o 
   5  11   7        1.58        1.95      2.98 o 
   6  11   7        0.07       -2.02      2.02 o 
  -8  12   7        5.55        6.85      4.72 o 
  -7  12   7        0.05        1.89      1.95 o 
  -6  12   7        7.63       11.28      2.79 o 
  -5  12   7       34.84       24.62      5.25 o 
  -4  12   7        3.57        0.69      1.69 o 
  -3  12   7       21.01       21.19      2.59 o 
  -2  12   7       12.20       13.00      2.15 o 
  -1  12   7       16.45       19.82      2.81 o 
   0  12   7        0.01       -0.93      1.39 o 
   1  12   7      150.21      160.23     10.26 o 
   2  12   7      112.42      111.35      9.71 o 
   3  12   7       20.46       20.42      3.71 o 
   4  12   7        4.71        4.81      2.80 o 
   5  12   7        0.84        2.94      2.90 o 
   6  12   7        2.05        0.24      3.83 o 
  -8  13   7        8.48       10.23      2.82 o 
  -7  13   7        4.40        7.83      2.69 o 
  -6  13   7        0.12       -0.64      1.99 o 
  -5  13   7        9.27       13.47      3.83 o 
  -4  13   7       15.45       17.30      2.56 o 
  -3  13   7       31.82       39.11      3.41 o 
  -2  13   7        0.39        0.76      2.08 o 
  -1  13   7       36.77       40.05      3.58 o 
   0  13   7        1.64       -1.25      1.25 o 
   1  13   7        0.84       -1.79      1.82 o 
   2  13   7      120.99      131.18      7.14 o 
   3  13   7       11.17       11.61      3.23 o 
   4  13   7       20.73       19.76      4.35 o 
   5  13   7        1.40        1.20      2.83 o 
   6  13   7        8.52       13.96      8.68 o 
  -8  14   7        0.31       -1.95      3.64 o 
  -7  14   7        3.83        2.89      2.28 o 
  -6  14   7        3.15       -1.75      1.75 o 
  -5  14   7       40.24       41.07      4.54 o 
  -4  14   7       51.10       50.41      3.81 o 
  -3  14   7        0.61       -0.62      1.50 o 
  -2  14   7        7.06        4.29      2.07 o 
  -1  14   7        0.78        1.40      1.57 o 
   0  14   7        4.05        4.88      1.84 o 
   1  14   7        0.35       -0.17      2.15 o 
   2  14   7        2.48       -0.91      2.98 o 
   3  14   7        0.62        0.84      2.04 o 
   4  14   7        0.44        1.58      3.26 o 
   5  14   7        0.80       -0.49      2.06 o 
   6  14   7        0.00       -1.30      2.07 o 
  -7  15   7        1.94        7.20      2.50 o 
  -6  15   7        3.71        3.08      2.36 o 
  -5  15   7        6.09       19.31      3.33 o 
  -4  15   7        6.72        9.06      2.20 o 
  -3  15   7       78.84       75.23      4.32 o 
  -2  15   7        4.80        4.16      3.12 o 
  -1  15   7       31.12       29.75      3.32 o 
   0  15   7        0.18        0.85      1.50 o 
   1  15   7        1.91        1.30      2.12 o 
   2  15   7        9.69       13.49      3.22 o 
   3  15   7        7.49       10.85      4.69 o 
   4  15   7       64.25       60.61      9.11 o 
   5  15   7        3.84        5.18      3.83 o 
   6  15   7        0.37       -0.51      2.38 o 
  -7  16   7        0.26       -1.96      1.96 o 
  -6  16   7        3.51        5.42      2.42 o 
  -5  16   7       75.15       94.67      6.21 o 
  -4  16   7      101.71       86.18      9.29 o 
  -3  16   7        1.39        3.46      1.92 o 
  -2  16   7       50.65       60.93      4.42 o 
  -1  16   7       98.72       92.51     11.52 o 
   0  16   7        0.32       -1.46      1.90 o 
   1  16   7        3.74        5.32      2.59 o 
   2  16   7        7.70       19.55      5.18 o 
   3  16   7       54.97       54.87      5.72 o 
   4  16   7        3.24       11.10      5.40 o 
   5  16   7        2.45        1.98      2.79 o 
   6  16   7        0.43        4.96      2.76 o 
  -7  17   7        6.63        6.56      3.85 o 
  -6  17   7        7.61        6.86      2.62 o 
  -5  17   7       33.75       35.31      4.30 o 
  -4  17   7        0.05       -1.84      1.84 o 
  -3  17   7        0.67        2.04      1.90 o 
  -2  17   7      103.47      108.97      5.39 o 
  -1  17   7       59.24       56.10      4.27 o 
   0  17   7        0.00        3.89      2.43 o 
   1  17   7       18.59       19.77      6.94 o 
   2  17   7        0.25       -0.73      4.74 o 
   3  17   7       49.39       54.66      5.87 o 
   4  17   7       50.63       55.54      8.96 o 
   5  17   7        1.29       -1.04      3.73 o 
   6  17   7        1.79        2.70      2.40 o 
  -7  18   7        0.22       -1.81      2.78 o 
  -6  18   7        4.36        9.75      3.46 o 
  -5  18   7        1.35        3.20      2.91 o 
  -4  18   7       36.04       43.42      5.50 o 
  -3  18   7       15.84       16.36      4.24 o 
  -2  18   7        5.14        5.11      2.16 o 
  -1  18   7       64.99       56.34      6.55 o 
   0  18   7      215.62      207.15      8.94 o 
   1  18   7       55.77       64.55      5.69 o 
   2  18   7       28.09       22.24      5.74 o 
   3  18   7       33.26       26.88      4.42 o 
   4  18   7        2.61       -0.49      3.00 o 
   5  18   7        0.60        0.41      5.06 o 
  -7  19   7        0.01       -0.59      4.58 o 
  -6  19   7       15.77       18.61      4.61 o 
  -5  19   7        5.20        3.85      3.34 o 
  -4  19   7        0.59       -2.21      2.21 o 
  -3  19   7       67.92       61.98      4.76 o 
  -2  19   7       96.43      104.76     11.90 o 
  -1  19   7      129.94      132.01      5.81 o 
   0  19   7        0.32        3.35      4.69 o 
   1  19   7      116.83      111.54      6.77 o 
   2  19   7       57.56       62.56      8.89 o 
   3  19   7        2.08       13.11      3.56 o 
   4  19   7        1.39        2.83      2.43 o 
   5  19   7        7.42       12.38      4.73 o 
  -6  20   7        1.85        3.08      2.75 o 
  -5  20   7        2.64       -1.68      4.56 o 
  -4  20   7       14.35       18.24      4.10 o 
  -3  20   7        5.67        3.81      2.58 o 
  -2  20   7       36.27       34.60      3.83 o 
  -1  20   7       13.04       15.19      2.70 o 
   0  20   7       55.47       51.80      5.35 o 
   1  20   7        5.64       11.14      3.22 o 
   2  20   7        0.07       -1.60      2.09 o 
   3  20   7       26.13       21.21      4.32 o 
   4  20   7       22.07       26.93     10.13 o 
   5  20   7        5.42        4.05      3.79 o 
  -6  21   7        9.02       11.46      3.82 o 
  -5  21   7        2.42       -2.01      2.01 o 
  -4  21   7       23.49       24.36      4.55 o 
  -3  21   7       12.47       12.84      3.81 o 
  -2  21   7       70.21       65.08      4.74 o 
  -1  21   7       45.11       44.97      4.18 o 
   0  21   7       15.62       15.69      3.40 o 
   1  21   7        0.14       -2.85      2.89 o 
   2  21   7       35.25       35.49      5.21 o 
   3  21   7      148.75      137.41     11.85 o 
   4  21   7       30.27       30.29      6.94 o 
   5  21   7        0.01       -1.99      1.99 o 
  -6  22   7        0.00       -1.85      1.85 o 
  -5  22   7        1.73        0.27      2.32 o 
  -4  22   7        3.98        5.64      3.00 o 
  -3  22   7       24.60       19.93      6.21 o 
  -2  22   7        0.59        0.69      1.71 o 
  -1  22   7       30.91       29.66      3.63 o 
   0  22   7       59.46       58.52      5.75 o 
   1  22   7        8.73       11.70      4.88 o 
   2  22   7       33.50       30.48      4.92 o 
   3  22   7      111.34      115.82      9.81 o 
   4  22   7       32.68       38.32      5.57 o 
  -6  23   7        0.41        7.22      3.47 o 
  -5  23   7        2.40        0.23      3.28 o 
  -4  23   7       15.21       21.51      4.40 o 
  -3  23   7        4.47        0.73      2.44 o 
  -2  23   7        9.86       16.79      4.24 o 
  -1  23   7        4.85        7.14      2.14 o 
   0  23   7        0.21       -1.91      4.71 o 
   1  23   7        0.72       -2.03      2.03 o 
   2  23   7        1.77        2.50      2.57 o 
   3  23   7       16.49       11.48      3.68 o 
   4  23   7        4.61        0.35      2.62 o 
  -5  24   7        1.51        1.26      2.91 o 
  -4  24   7       33.41       56.65      6.64 o 
  -3  24   7        1.53       -3.17      4.76 o 
  -2  24   7        4.31        3.13      2.89 o 
  -1  24   7       71.30       77.55      6.49 o 
   0  24   7       30.72       38.17      5.85 o 
   1  24   7        9.57       13.60      3.69 o 
   2  24   7        0.04       -1.51      2.20 o 
   3  24   7       11.68       12.31      5.59 o 
   4  24   7       39.70       43.16      6.58 o 
  -5  25   7       22.51       31.57      6.53 o 
  -4  25   7        0.03       -2.35      2.38 o 
  -3  25   7        0.04        1.97      2.69 o 
  -2  25   7       13.38        6.69      3.14 o 
  -1  25   7        1.53        0.41      3.64 o 
   0  25   7        0.48        3.86      3.45 o 
   1  25   7        2.35        4.03      4.22 o 
   2  25   7       10.27       11.37      3.60 o 
   3  25   7       14.51       13.81      3.92 o 
  -4  26   7        3.36        4.48      2.77 o 
  -3  26   7       22.22       26.74      4.73 o 
  -2  26   7        0.71       -1.86      1.86 o 
  -1  26   7        1.14       -0.17      2.41 o 
   0  26   7        1.48        1.05      3.53 o 
   1  26   7        5.71        7.24      3.71 o 
   2  26   7        2.02        7.55      3.38 o 
   3  26   7       35.64       45.86      6.18 o 
  -4  27   7       25.33       30.63      5.38 o 
  -3  27   7        0.31        1.29      4.88 o 
  -2  27   7        1.32        0.78      2.47 o 
  -1  27   7       11.90        0.60      4.24 o 
   0  27   7        0.51        0.57      2.62 o 
   1  27   7        1.07        0.77      2.22 o 
   2  27   7        5.32        7.94      4.50 o 
  -3  28   7        3.80        3.21      3.18 o 
  -2  28   7        4.85        7.20      3.20 o 
   0  28   7        0.02       -2.27      2.83 o 
   1  28   7        0.59       -1.98      2.34 o 
   2  28   7        0.69        3.17      2.99 o 
  -2  29   7        2.37        7.39      3.24 o 
   0  29   7       22.01       33.75     15.13 o 
   1  29   7        0.55       -2.61      2.61 o 
  -1  30   7       30.90       45.87      9.04 o 
  -8   0   8        8.74        9.68      4.73 o 
  -7   0   8        0.00        4.97      4.43 o 
  -6   0   8      149.42      151.69     10.88 o 
  -5   0   8       34.06       33.59      4.98 o 
  -4   0   8       11.87       12.82      3.38 o 
  -3   0   8       45.14       43.48      5.06 o 
  -2   0   8      154.36      149.88      7.68 o 
  -1   0   8      210.94      217.30     19.73 o 
   0   0   8       67.00       68.03      5.54 o 
   1   0   8        2.84        2.97      1.94 o 
   2   0   8       20.93       18.56      5.25 o 
   3   0   8       18.20       20.18      5.63 o 
   4   0   8      211.89      237.06     14.51 o 
   5   0   8      286.02      269.39     16.01 o 
   6   0   8        9.52        5.63      4.61 o 
  -8   1   8        0.27        2.73      2.99 o 
  -7   1   8       34.76       43.98      4.11 o 
  -6   1   8       34.20       35.24      3.56 o 
  -5   1   8      211.54      220.96      6.95 o 
  -4   1   8        0.17       -1.44      1.44 o 
  -3   1   8        0.38        0.96      1.50 o 
  -2   1   8      119.80      110.31      8.65 o 
  -1   1   8       88.22       98.03      4.34 o 
   0   1   8        0.65       -0.91      1.12 o 
   1   1   8        0.13       -1.54      1.54 o 
   2   1   8        2.44        0.24      1.81 o 
   3   1   8       11.57        3.67      2.50 o 
   4   1   8      155.53      127.35      7.58 o 
   5   1   8      197.79      208.09      9.94 o 
   6   1   8        0.66       -2.63      2.63 o 
  -8   2   8        1.34        3.11      2.43 o 
  -7   2   8        6.39        4.27      2.75 o 
  -6   2   8        0.51       -1.00      1.53 o 
  -5   2   8        1.13        1.42      1.87 o 
  -4   2   8        6.32        6.69      2.70 o 
  -3   2   8        8.20       13.69      3.16 o 
  -2   2   8        6.61        5.80      2.00 o 
  -1   2   8       13.98       12.35      2.35 o 
   0   2   8        2.30        0.77      1.32 o 
   1   2   8       54.10       53.21      3.79 o 
   2   2   8        4.31        4.35      2.34 o 
   3   2   8        0.40       -1.40      4.35 o 
   4   2   8       49.63       50.16      5.62 o 
   5   2   8      177.30      165.89      8.98 o 
   6   2   8       38.58       43.50      7.65 o 
  -8   3   8        5.81        8.45      2.61 o 
  -7   3   8        4.61        5.63      3.46 o 
  -6   3   8        9.49       14.92      2.62 o 
  -5   3   8       42.13       42.61      3.78 o 
  -4   3   8      384.30      365.26      8.73 o 
  -3   3   8      265.60      272.87     19.09 o 
  -2   3   8       26.26       23.46      2.74 o 
  -1   3   8       31.60       27.21      2.79 o 
   0   3   8        8.36        9.29      1.83 o 
   1   3   8       27.76       25.99      3.15 o 
   2   3   8        8.64        7.77      2.96 o 
   3   3   8       25.20       24.70      4.08 o 
   4   3   8       64.18       52.53      5.57 o 
   5   3   8       39.26       39.02      5.35 o 
   6   3   8        3.16        6.79      4.09 o 
  -8   4   8        0.00        2.32      2.18 o 
  -7   4   8        1.29        2.44      2.12 o 
  -6   4   8        0.20        1.45      1.58 o 
  -5   4   8       21.45       24.09      3.09 o 
  -4   4   8        0.27        0.35      1.86 o 
  -3   4   8       39.28       40.55      3.48 o 
  -2   4   8       60.26       66.63      4.63 o 
  -1   4   8       30.75       24.18      2.74 o 
   0   4   8        4.39        3.51      1.55 o 
   1   4   8       19.38       19.08      3.24 o 
   2   4   8        2.53        7.34      4.76 o 
   3   4   8        3.28        4.60      3.99 o 
   4   4   8        0.03       -2.23      3.45 o 
   5   4   8        7.82        7.18      4.09 o 
   6   4   8       32.02       50.59      8.59 o 
  -8   5   8        0.29       -1.46      2.01 o 
  -7   5   8        1.07        0.56      2.03 o 
  -6   5   8        0.27       -0.07      1.40 o 
  -5   5   8       12.43        9.96      2.32 o 
  -4   5   8        9.44        7.49      1.87 o 
  -3   5   8       43.77       40.54      3.50 o 
  -2   5   8       31.75       34.83      3.31 o 
  -1   5   8       14.16       12.33      2.44 o 
   0   5   8       25.44       23.95      2.65 o 
   1   5   8       68.08       67.94      5.83 o 
   2   5   8       20.06       15.52      3.45 o 
   3   5   8       33.44       35.70      4.73 o 
   4   5   8       60.79       67.40      6.25 o 
   5   5   8       13.75       20.93      6.11 o 
   6   5   8        5.60        7.99      4.54 o 
  -7   6   8        0.07        0.11      3.46 o 
  -6   6   8       17.40       20.07      2.81 o 
  -5   6   8       29.73       28.16      3.27 o 
  -4   6   8       24.01       21.64      2.74 o 
  -3   6   8       23.04       20.88      2.71 o 
  -2   6   8        7.90        8.58      2.03 o 
  -1   6   8       63.18       66.94      4.02 o 
   0   6   8       90.87       87.64      4.14 o 
   1   6   8        5.31        5.40      2.93 o 
   2   6   8        1.20       -1.96      3.06 o 
   3   6   8        0.22        3.45      2.61 o 
   4   6   8        3.26        0.03      2.15 o 
   5   6   8       22.65       20.59      6.15 o 
   6   6   8       36.01       35.33      7.58 o 
  -7   7   8        0.11        3.05      2.10 o 
  -6   7   8        0.40       -1.95      1.95 o 
  -5   7   8        2.20        2.38      1.80 o 
  -4   7   8        5.07        4.53      1.78 o 
  -3   7   8       42.82       40.33      3.50 o 
  -2   7   8      173.05      166.94      6.32 o 
  -1   7   8       13.32       12.71      2.23 o 
   0   7   8       19.16       22.96      2.57 o 
   1   7   8        0.82        4.73      2.40 o 
   2   7   8       23.74       27.07      4.17 o 
   3   7   8       17.27       14.18      5.34 o 
   4   7   8        6.11        5.62      2.68 o 
   5   7   8        4.20        9.15      4.39 o 
   6   7   8        3.16       11.66      4.65 o 
  -7   8   8        7.72       13.52      3.00 o 
  -6   8   8        5.10        8.53      2.57 o 
  -5   8   8        9.82        4.45      1.86 o 
  -4   8   8       49.59       42.91      4.28 o 
  -3   8   8       14.41       12.98      2.29 o 
  -2   8   8        1.03        1.41      1.52 o 
  -1   8   8        1.59        1.74      1.73 o 
   0   8   8       51.00       52.05      4.91 o 
   1   8   8       76.02       86.62      6.45 o 
   2   8   8        2.84        7.07      2.58 o 
   3   8   8        3.64        3.64      5.08 o 
   4   8   8       10.41        6.92      3.05 o 
   5   8   8        0.01       -0.75      3.23 o 
   6   8   8        0.73        1.46      3.45 o 
  -7   9   8        7.52       13.42      4.05 o 
  -6   9   8        0.01        2.45      3.82 o 
  -5   9   8        9.59       11.01      2.26 o 
  -4   9   8       27.93       24.10      3.55 o 
  -3   9   8       33.39       34.08      3.31 o 
  -2   9   8      196.83      196.82      6.54 o 
  -1   9   8       13.38       10.04      2.00 o 
   0   9   8       18.97       24.78      3.09 o 
   1   9   8       12.33       10.56      2.91 o 
   2   9   8        6.14        1.93      2.22 o 
   3   9   8       12.74       20.53      3.85 o 
   4   9   8       16.60       17.33      5.89 o 
   5   9   8        0.99        4.09      3.75 o 
   6   9   8        1.33        3.30      3.04 o 
  -7  10   8        0.00       -1.68      1.68 o 
  -6  10   8        0.86        0.13      3.93 o 
  -5  10   8       11.83       14.44      2.50 o 
  -4  10   8       16.45       20.90      2.86 o 
  -3  10   8        9.18       12.46      2.32 o 
  -2  10   8      164.32      172.65      5.90 o 
  -1  10   8        3.68        4.84      1.79 o 
   0  10   8       80.67       96.60      5.09 o 
   1  10   8        3.30        2.70      2.96 o 
   2  10   8       12.56        9.98      3.08 o 
   3  10   8       80.78       75.42      6.43 o 
   4  10   8       27.17       30.90      7.31 o 
   5  10   8        0.09        3.08      3.79 o 
  -7  11   8        8.84        9.00      2.73 o 
  -6  11   8        0.35       -1.67      1.67 o 
  -5  11   8        5.32        5.88      2.05 o 
  -4  11   8       49.63       39.25      3.71 o 
  -3  11   8      205.42      205.25      6.53 o 
  -2  11   8        6.89        6.57      1.99 o 
  -1  11   8        5.89        7.71      4.25 o 
   0  11   8       34.77       34.54      4.74 o 
   1  11   8       91.50       99.29      7.05 o 
   2  11   8       98.98      111.60      7.65 o 
   3  11   8        0.01        0.75      2.19 o 
   4  11   8       40.55       44.40      7.99 o 
   5  11   8        2.28        0.08      3.26 o 
  -7  12   8        1.20        0.60      4.24 o 
  -6  12   8        1.92        1.38      3.43 o 
  -5  12   8       61.53       61.06      7.59 o 
  -4  12   8       56.06       64.90      4.38 o 
  -3  12   8       26.91       29.24      3.23 o 
  -2  12   8        2.40       -0.84      1.50 o 
  -1  12   8       93.20      103.88      5.32 o 
   0  12   8      156.35      152.09      8.81 o 
   1  12   8       23.93       17.44      3.71 o 
   2  12   8       16.47       22.91      5.78 o 
   3  12   8       38.84       37.96      5.10 o 
   4  12   8        2.16        2.51      3.34 o 
   5  12   8       27.71       32.33      7.28 o 
  -7  13   8        0.26        0.65      2.45 o 
  -6  13   8       15.06       16.22      4.13 o 
  -5  13   8       43.35       40.30      4.60 o 
  -4  13   8       47.77       40.65      5.57 o 
  -3  13   8      148.32      153.13      6.36 o 
  -2  13   8        5.44        7.97      2.30 o 
  -1  13   8      311.89      318.52      9.10 o 
   0  13   8       14.09       13.61      3.26 o 
   1  13   8       50.04       44.70      7.09 o 
   2  13   8        2.22        0.97      2.04 o 
   3  13   8        0.50        4.88      3.79 o 
   4  13   8       13.54       12.53      4.69 o 
   5  13   8        1.45        7.39      4.46 o 
  -7  14   8       30.48       46.93      5.38 o 
  -6  14   8        4.33        4.51      3.09 o 
  -5  14   8       62.22       71.07      5.85 o 
  -4  14   8        2.10        4.91      1.91 o 
  -3  14   8       32.55       32.79      3.38 o 
  -2  14   8       15.78       13.43      2.69 o 
  -1  14   8       68.09       60.67      4.62 o 
   0  14   8      160.79      155.16      8.04 o 
   1  14   8       10.46       11.08      3.33 o 
   2  14   8      109.45      118.48      7.40 o 
   3  14   8       32.02       25.88      6.64 o 
   4  14   8        3.07        0.64      3.79 o 
   5  14   8        1.99        5.96      3.08 o 
  -6  15   8       10.21        6.41      3.93 o 
  -5  15   8        9.99       10.15      4.77 o 
  -4  15   8       15.43       21.83      3.00 o 
  -3  15   8      215.27      239.37      8.21 o 
  -2  15   8      155.44      154.49      6.56 o 
  -1  15   8       30.79       34.49      3.72 o 
   0  15   8        5.40        0.83      2.01 o 
   1  15   8        0.36        3.46      2.28 o 
   2  15   8      164.14      175.73      9.60 o 
   3  15   8       26.94       16.09      5.03 o 
   4  15   8       10.42       12.08      5.03 o 
   5  15   8        0.74        1.19      2.26 o 
  -6  16   8       35.75       39.79      4.65 o 
  -5  16   8       76.32       84.59      6.24 o 
  -4  16   8       21.80       23.83      3.69 o 
  -3  16   8       29.77       28.09      3.69 o 
  -2  16   8      104.95      117.17      5.92 o 
  -1  16   8       94.36       91.80      5.25 o 
   0  16   8        1.45       -1.12      1.91 o 
   1  16   8       40.11       44.32      5.38 o 
   2  16   8        7.01        8.92      3.30 o 
   3  16   8        0.26        3.53      2.49 o 
   4  16   8        1.53       -0.15      2.70 o 
  -6  17   8        4.56        4.87      4.44 o 
  -5  17   8        0.44       -1.65      1.65 o 
  -4  17   8        6.21        7.84      3.35 o 
  -3  17   8        8.76        9.67      2.65 o 
  -2  17   8        0.04        1.58      1.90 o 
  -1  17   8       16.94       17.05      2.98 o 
   0  17   8        6.20        5.48      2.68 o 
   1  17   8       10.05        5.22      3.43 o 
   2  17   8       19.55       15.38      5.18 o 
   3  17   8       13.08       16.17      3.93 o 
   4  17   8        0.10       -0.75      2.59 o 
  -6  18   8        0.66        2.05      2.05 o 
  -5  18   8       13.40       11.27      3.75 o 
  -4  18   8        4.31        5.63      3.12 o 
  -3  18   8       70.44       71.96      5.31 o 
  -2  18   8       14.60       18.91      3.14 o 
  -1  18   8        1.97        0.65      4.61 o 
   0  18   8       67.78       65.34      6.20 o 
   1  18   8        0.86       -2.40      3.47 o 
   2  18   8        2.47       -0.60      2.81 o 
   3  18   8        7.51        7.26      3.30 o 
   4  18   8        0.15        2.06      2.96 o 
  -5  19   8        6.13        9.13      4.35 o 
  -4  19   8        0.11        4.28      2.82 o 
  -3  19   8       15.22       20.62      3.31 o 
  -2  19   8        0.02       -0.81      1.62 o 
  -1  19   8       64.70       67.14     10.63 o 
   0  19   8       11.77       19.57      3.97 o 
   1  19   8       11.79       11.11      3.12 o 
   2  19   8        0.33        1.91      3.60 o 
   3  19   8        0.88        1.04      2.39 o 
   4  19   8        0.00        3.45      3.56 o 
  -5  20   8        4.03        4.11      6.06 o 
  -4  20   8        0.73        4.72      3.38 o 
  -3  20   8        0.77        6.50      2.94 o 
  -2  20   8        1.59        0.11      2.00 o 
  -1  20   8       11.49       15.43      3.80 o 
   0  20   8        1.88        2.50      2.55 o 
   1  20   8       23.36       31.53      4.71 o 
   2  20   8       11.46        5.66      4.73 o 
   3  20   8        2.75        4.31      2.60 o 
  -5  21   8        0.10       -1.84      2.64 o 
  -4  21   8        2.09        9.00      3.35 o 
  -3  21   8        0.70        2.66      2.82 o 
  -2  21   8        3.12        2.71      2.29 o 
  -1  21   8        8.61       16.37      3.70 o 
   0  21   8       32.71       27.24      4.82 o 
   1  21   8        0.71        2.55      3.04 o 
   2  21   8        0.02       -0.29      4.50 o 
   3  21   8        9.05       10.61      3.61 o 
  -5  22   8        8.51        7.73      5.78 o 
  -4  22   8        3.98        4.99      3.09 o 
  -3  22   8       17.15       24.55      4.67 o 
  -2  22   8        0.70        1.71      1.97 o 
  -1  22   8        1.20        6.83      3.16 o 
   0  22   8        4.29        4.06      3.03 o 
   1  22   8        1.85        0.71      2.93 o 
   2  22   8        1.48        2.43      2.56 o 
   3  22   8        0.04        0.44      2.44 o 
  -4  23   8        4.10        4.81      3.04 o 
  -3  23   8        9.16       20.17      4.23 o 
  -2  23   8        9.35       13.81      3.65 o 
  -1  23   8        1.23       -2.21      2.21 o 
   0  23   8        0.30        7.73      3.17 o 
   1  23   8        5.39        0.94      3.64 o 
   2  23   8        1.00       -0.56      2.81 o 
  -4  24   8        2.59        2.77      4.01 o 
  -3  24   8        1.45        3.88      3.04 o 
  -2  24   8        0.44       -2.12      2.53 o 
  -1  24   8        5.56        7.77      6.47 o 
   0  24   8       20.54       32.22      7.13 o 
   1  24   8       20.80       26.06      7.13 o 
   2  24   8       21.58       23.12      4.60 o 
  -3  25   8        0.74       -0.62      5.63 o 
  -2  25   8        2.41       -0.30      4.58 o 
  -1  25   8        0.15       -2.00      2.96 o 
   0  25   8        6.22       10.99      5.14 o 
   1  25   8        1.16       -1.39      2.42 o 
  -2  26   8        2.80       -4.01      4.01 o 
  -1  26   8       14.07       10.97      3.73 o 
   0  26   8       19.49       10.61      5.10 o 
  -7   1   9       19.88       22.68      3.23 o 
  -6   1   9        8.79       17.73      2.72 o 
  -5   1   9       11.03       13.69      2.60 o 
  -4   1   9       20.04       16.44      2.71 o 
  -3   1   9      165.09      171.23      7.20 o 
  -2   1   9       36.46       33.17      3.94 o 
  -1   1   9       39.82       48.41      3.78 o 
   0   1   9       19.08       22.58      2.85 o 
   1   1   9        6.47        7.14      3.01 o 
   2   1   9        0.17        2.65      2.49 o 
   3   1   9        8.96       12.77      3.69 o 
   4   1   9        0.33        3.95      2.76 o 
   5   1   9       25.48       37.29      5.46 o 
  -7   2   9        7.60        8.14      2.44 o 
  -6   2   9        0.20        1.49      1.70 o 
  -5   2   9       36.33       41.29      3.85 o 
  -4   2   9       22.78       22.48      3.23 o 
  -3   2   9      119.88      121.47      5.52 o 
  -2   2   9        0.18       -0.97      1.47 o 
  -1   2   9       18.88       21.37      2.84 o 
   0   2   9        1.94        0.55      1.64 o 
   1   2   9       33.19       28.66      4.62 o 
   2   2   9        6.32       11.09      3.25 o 
   3   2   9        3.15       -0.57      2.37 o 
   4   2   9        1.09        0.54      5.79 o 
   5   2   9       11.16       18.08      4.06 o 
  -7   3   9        0.93       -1.63      1.63 o 
  -6   3   9       17.23       18.34      2.81 o 
  -5   3   9       20.36       17.05      2.71 o 
  -4   3   9        2.38        0.82      1.75 o 
  -3   3   9        7.14        8.04      2.75 o 
  -2   3   9        6.24        5.81      1.99 o 
  -1   3   9      102.16      110.62      5.03 o 
   0   3   9       14.80       16.50      2.54 o 
   1   3   9       13.50       18.64      3.87 o 
   2   3   9        4.81        3.87      6.30 o 
   3   3   9        0.53        4.38      5.01 o 
   4   3   9        4.83        8.89      3.24 o 
   5   3   9        0.07       -1.52      2.31 o 
  -6   4   9        0.11       -1.18      1.51 o 
  -5   4   9        0.64        1.74      1.69 o 
  -4   4   9       24.17       26.22      3.30 o 
  -3   4   9        2.88       -0.77      1.87 o 
  -2   4   9       45.04       45.51      4.06 o 
  -1   4   9       23.34       22.39      3.23 o 
   0   4   9       10.47       11.23      2.15 o 
   1   4   9       20.24       21.88      4.50 o 
   2   4   9       66.99       52.50      5.88 o 
   3   4   9       93.23       85.38      7.18 o 
   4   4   9       49.18       55.94      8.23 o 
   5   4   9       19.48       20.51      5.55 o 
  -6   5   9        0.66        2.21      1.97 o 
  -5   5   9        0.83        2.24      1.69 o 
  -4   5   9       21.11       31.05      3.49 o 
  -3   5   9       65.28       74.39      4.71 o 
  -2   5   9       19.94       17.68      2.99 o 
  -1   5   9       30.73       27.94      3.13 o 
   0   5   9       78.64       69.51      5.09 o 
   1   5   9       23.81       25.46      4.47 o 
   2   5   9        0.40       -0.76      2.53 o 
   3   5   9       31.04       33.27      4.98 o 
   4   5   9       37.36       38.08      5.76 o 
   5   5   9        0.18        9.41      4.09 o 
  -6   6   9       12.42       12.08      2.43 o 
  -5   6   9        0.57        0.20      1.61 o 
  -4   6   9        0.50       -1.20      1.61 o 
  -3   6   9        7.38        6.71      2.24 o 
  -2   6   9        1.15        0.79      1.67 o 
  -1   6   9        9.57        6.74      1.95 o 
   0   6   9        0.37       -1.46      2.70 o 
   1   6   9        2.80       -0.77      2.70 o 
   2   6   9        2.01       -2.40      2.40 o 
   3   6   9       24.53       25.81      4.39 o 
   4   6   9        6.51        5.25      2.96 o 
  -6   7   9        9.32       15.39      2.62 o 
  -5   7   9       10.78        7.01      2.11 o 
  -4   7   9       67.56       72.08      4.78 o 
  -3   7   9       13.23       16.25      3.33 o 
  -2   7   9        5.53        3.31      1.91 o 
  -1   7   9       10.04        9.87      2.13 o 
   0   7   9       13.01       10.65      4.31 o 
   1   7   9        8.39        9.16      3.28 o 
   2   7   9        9.79        8.14      3.22 o 
   3   7   9        0.71        0.86      2.39 o 
   4   7   9        4.02        1.81      2.63 o 
  -6   8   9        7.86        4.78      2.37 o 
  -5   8   9        0.10        2.13      1.75 o 
  -4   8   9       16.60       16.36      2.76 o 
  -3   8   9        9.85       12.11      2.53 o 
  -2   8   9        5.60        9.26      2.19 o 
  -1   8   9        0.01        0.23      1.33 o 
   0   8   9        1.95        1.00      3.98 o 
   1   8   9       56.45       56.13      5.95 o 
   2   8   9       80.43       80.05      6.93 o 
   3   8   9       19.12       19.00      3.99 o 
   4   8   9        1.30        4.05      3.53 o 
  -6   9   9        0.76       -1.71      3.56 o 
  -5   9   9        9.06        8.89      3.29 o 
  -4   9   9        1.32        0.95      2.96 o 
  -3   9   9       77.44       71.15      4.70 o 
  -2   9   9       34.87       38.02      3.63 o 
  -1   9   9       30.38       33.49      3.64 o 
   0   9   9       65.30       67.44      6.44 o 
   1   9   9       44.66       57.94      8.85 o 
   2   9   9        1.87       -2.12      2.12 o 
   3   9   9        2.69        3.37      2.55 o 
   4   9   9        0.36       -1.46      2.59 o 
  -6  10   9        6.92        5.05      2.24 o 
  -5  10   9        7.47        5.95      2.61 o 
  -4  10   9       11.42       10.77      4.78 o 
  -3  10   9        4.19        1.99      2.19 o 
  -2  10   9        4.69        0.68      1.58 o 
  -1  10   9        2.78        3.92      2.01 o 
   0  10   9        0.61        1.25      2.32 o 
   1  10   9       19.07       23.79      5.46 o 
   2  10   9       26.75       33.63      5.06 o 
   3  10   9        0.90        1.28      2.53 o 
   4  10   9        2.81        8.44      4.69 o 
  -6  11   9        0.39        5.50      2.29 o 
  -5  11   9        0.66        0.08      1.64 o 
  -4  11   9        0.37       -1.45      1.45 o 
  -3  11   9        1.98        4.60      2.03 o 
  -2  11   9        6.50        9.17      2.15 o 
  -1  11   9       10.56       10.81      2.61 o 
   0  11   9        0.56        2.16      2.41 o 
   1  11   9       27.46       34.75      5.00 o 
   2  11   9       21.09       20.29      6.11 o 
   3  11   9        7.63        5.49      3.75 o 
   4  11   9        3.59       -2.89      2.89 o 
  -6  12   9        6.77        8.82      2.70 o 
  -5  12   9        2.59        9.45      2.62 o 
  -4  12   9        0.53        1.99      1.68 o 
  -3  12   9        2.11        2.14      1.73 o 
  -2  12   9        4.18        5.29      1.94 o 
  -1  12   9        0.00        1.19      1.69 o 
   0  12   9        8.27        9.05      2.82 o 
   1  12   9       34.95       39.75      5.30 o 
   2  12   9        1.41        5.20      2.74 o 
   3  12   9       12.85       16.50      5.55 o 
   4  12   9        2.00        4.88      3.64 o 
  -5  13   9        0.05       -0.07      1.85 o 
  -4  13   9        1.85        1.29      2.84 o 
  -3  13   9        1.19        4.10      1.85 o 
  -2  13   9        1.59        0.09      1.65 o 
  -1  13   9        3.98        5.31      2.86 o 
   0  13   9        5.98        8.59      3.24 o 
   1  13   9        2.41        3.92      2.69 o 
   2  13   9        8.35       16.92      3.81 o 
   3  13   9        0.12        2.74      3.53 o 
   4  13   9        1.37        8.51      3.56 o 
  -5  14   9        3.50        0.56      2.32 o 
  -4  14   9        1.51        0.70      1.79 o 
  -3  14   9       17.49       13.96      2.51 o 
  -2  14   9        0.58        0.05      1.80 o 
  -1  14   9        2.95        2.25      2.72 o 
   0  14   9        2.03        1.57      4.48 o 
   1  14   9        9.11       12.83      4.22 o 
   2  14   9       10.73       11.34      5.49 o 
   3  14   9        1.24       -0.38      3.30 o 
  -5  15   9        5.54        3.47      2.29 o 
  -4  15   9        0.23       -0.58      1.82 o 
  -3  15   9        0.02        0.12      2.22 o 
  -2  15   9        0.08        0.84      2.00 o 
  -1  15   9        2.69       -2.28      2.28 o 
   0  15   9        0.35       -0.38      3.11 o 
   1  15   9        3.04        2.76      2.57 o 
   2  15   9        1.09        2.14      5.31 o 
   3  15   9        0.37        4.13      3.23 o 
  -5  16   9        0.68        0.88      1.97 o 
  -4  16   9        4.91        4.51      2.87 o 
  -3  16   9       12.36        4.69      3.61 o 
  -2  16   9        0.09        5.53      2.13 o 
  -1  16   9       13.48        7.79      3.15 o 
   0  16   9       31.75       43.65      5.58 o 
   1  16   9        0.04       -2.12      2.12 o 
   2  16   9        0.32       -2.96      2.96 o 
   3  16   9        0.15       -0.90      3.23 o 
  -4  17   9       42.59       52.07      6.52 o 
  -3  17   9        7.83        9.77      3.64 o 
  -2  17   9        4.22        3.01      2.30 o 
  -1  17   9        6.06        3.87      5.46 o 
   0  17   9        2.39        7.82      2.95 o 
   1  17   9        0.00       -0.37      3.36 o 
   2  17   9        2.00        2.18      3.53 o 
   3  17   9        0.02       -0.30      3.08 o 
  -4  18   9        0.20        3.02      2.60 o 
  -3  18   9        1.06        2.87      2.16 o 
  -2  18   9       12.25       16.97      3.53 o 
  -1  18   9       28.18       26.34      4.55 o 
   0  18   9        3.14        5.96      2.87 o 
   1  18   9        2.27        5.39      2.85 o 
   2  18   9        1.13       -1.01      2.81 o 
  -4  19   9       33.58       46.90     10.16 o 
  -3  19   9        8.70       11.94      8.12 o 
  -2  19   9        9.72       17.91      3.21 o 
  -1  19   9       41.14       43.51      5.56 o 
   0  19   9       34.02       29.24      4.70 o 
   1  19   9        6.14        8.54      3.26 o 
   2  19   9       13.10        4.43      3.90 o 
  -3  20   9        3.10        1.84      2.76 o 
  -2  20   9        3.32        3.49      2.64 o 
  -1  20   9       16.37       15.35      3.95 o 
   0  20   9        0.16       -1.94      1.94 o 
   1  20   9        0.76       -0.75      3.08 o 
  -3  21   9        5.95        4.16      2.82 o 
  -2  21   9        0.29       -1.85      2.25 o 
  -1  21   9       10.54       12.29      4.05 o 
   0  21   9        4.64        8.08      3.69 o 
   1  21   9        0.95        6.71      4.61 o 
  -2  22   9        0.23       -2.78      3.79 o 
  -1  22   9        0.57        1.06      2.73 o 
   0  22   9       27.77       34.65      5.83 o 
  -5   0  10       15.31       17.00      3.93 o 
  -4   0  10        3.80        2.77      2.83 o 
  -3   0  10        7.57        8.81      3.10 o 
  -2   0  10       18.52       35.74      7.58 o 
  -1   0  10       25.81       22.20      4.43 o 
   0   0  10        0.15       -2.63      2.81 o 
   1   0  10       74.48       80.82     10.35 o 
   2   0  10       13.77       10.46      4.99 o 
   3   0  10       11.91        8.63      4.16 o 
  -5   1  10        3.03        4.53      1.80 o 
  -4   1  10       19.72       20.43      3.04 o 
  -3   1  10        9.05       12.26      2.41 o 
  -2   1  10       13.03       18.31      2.82 o 
  -1   1  10       40.10       39.72      3.83 o 
   0   1  10       22.29       18.52      3.83 o 
   1   1  10        0.04        0.30      2.43 o 
   2   1  10        0.50       -2.07      5.06 o 
   3   1  10        0.40        0.72      3.56 o 
  -5   2  10        7.22       11.22      2.77 o 
  -4   2  10       33.24       40.97      4.01 o 
  -3   2  10       91.20       96.73      5.49 o 
  -2   2  10       99.23      100.93      5.45 o 
  -1   2  10        5.69        2.94      1.90 o 
   0   2  10       28.09       30.24      3.84 o 
   1   2  10        4.58        3.03      2.65 o 
   2   2  10        0.66        0.82      3.88 o 
   3   2  10        2.90       10.87      3.04 o 
  -5   3  10       14.83       10.87      2.33 o 
  -4   3  10        2.28        2.35      2.05 o 
  -3   3  10        0.03        1.45      1.74 o 
  -2   3  10       54.45       60.44      4.52 o 
  -1   3  10       57.82       71.76      5.37 o 
   0   3  10       13.31       12.03      2.87 o 
   1   3  10        0.93       -4.33      4.33 o 
   2   3  10       13.73       18.81      3.96 o 
   3   3  10        6.36        6.56      3.06 o 
  -5   4  10        0.00       -1.96      1.96 o 
  -4   4  10        0.02        1.90      1.74 o 
  -3   4  10       13.29       17.55      3.22 o 
  -2   4  10        0.35       -1.51      1.51 o 
  -1   4  10       51.04       65.78      4.59 o 
   0   4  10        1.39       -0.19      2.52 o 
   1   4  10       19.74       22.01      4.84 o 
   2   4  10        0.48        0.57      2.31 o 
   3   4  10        0.39        3.41      4.07 o 
  -5   5  10        0.03        0.18      1.52 o 
  -4   5  10        7.62        8.57      2.27 o 
  -3   5  10        5.70       12.83      2.97 o 
  -2   5  10        0.13       -1.42      1.42 o 
  -1   5  10        8.40       19.17      2.85 o 
   0   5  10       21.75       22.85      3.52 o 
   1   5  10        8.39        7.98      5.63 o 
   2   5  10        0.24        3.04      4.33 o 
   3   5  10        8.58        9.27      2.97 o 
  -5   6  10        6.47       12.56      4.43 o 
  -4   6  10        8.06       14.19      2.64 o 
  -3   6  10        3.74        3.21      1.87 o 
  -2   6  10       12.66       13.08      3.24 o 
  -1   6  10       28.30       34.69      3.55 o 
   0   6  10       29.05       35.48      7.73 o 
   1   6  10       21.46       18.69      4.17 o 
   2   6  10        1.72        6.89      4.05 o 
   3   6  10       11.90       21.55      4.25 o 
  -5   7  10        1.97        1.35      2.31 o 
  -4   7  10        3.63        0.59      2.59 o 
  -3   7  10       35.03       41.46      3.97 o 
  -2   7  10        4.49        5.44      3.15 o 
  -1   7  10        1.03       -1.36      1.82 o 
   0   7  10        3.43        8.59      3.58 o 
   1   7  10        4.00        2.67      3.04 o 
   2   7  10       17.93       23.65      4.30 o 
  -4   8  10        0.55        1.00      1.63 o 
  -3   8  10        2.25        0.52      1.67 o 
  -2   8  10        2.31        1.16      1.71 o 
  -1   8  10       39.14       57.61      5.25 o 
   0   8  10        1.70        1.87      3.39 o 
   1   8  10        0.50        1.43      2.85 o 
   2   8  10        8.86        9.40      3.07 o 
  -4   9  10        5.21        8.45      2.14 o 
  -3   9  10        0.07       -1.18      1.62 o 
  -2   9  10        2.36        0.48      1.69 o 
  -1   9  10       14.28       14.42      3.90 o 
   0   9  10        0.77       -0.84      2.33 o 
   1   9  10        3.25        9.35      3.59 o 
   2   9  10       17.14       17.20      3.90 o 
  -4  10  10        2.67        0.60      1.55 o 
  -3  10  10        4.13        2.53      2.99 o 
  -2  10  10        9.25       14.99      2.72 o 
  -1  10  10        2.17        2.14      2.84 o 
   0  10  10        0.44        2.75      2.66 o 
   1  10  10        1.78       -0.05      3.45 o 
   2  10  10        5.65        1.99      3.15 o 
  -4  11  10        0.74        0.80      1.57 o 
  -3  11  10       26.47       24.15      3.25 o 
  -2  11  10      117.68      143.68      7.90 o 
  -1  11  10        2.52        5.36      2.94 o 
   0  11  10       20.41       27.90      4.83 o 
   1  11  10        1.80        2.66      2.84 o 
   2  11  10        5.30       10.55      3.06 o 
  -4  12  10        0.17        1.97      1.87 o 
  -3  12  10        7.08        3.95      1.99 o 
  -2  12  10       31.89       32.51      4.20 o 
  -1  12  10       20.37       23.93      4.72 o 
   0  12  10        5.36        2.87      5.18 o 
   1  12  10        0.86       -0.63      2.64 o 
  -3  13  10       41.48       45.85      4.21 o 
  -2  13  10       58.96       63.07      8.67 o 
  -1  13  10        2.91        2.28      2.66 o 
   0  13  10       31.75       37.50      5.69 o 
   1  13  10       13.54       12.50      3.67 o 
  -3  14  10        0.74        0.23      2.92 o 
  -2  14  10       26.41       24.84      4.97 o 
  -1  14  10       14.16       20.59      4.30 o 
   0  14  10        0.02        2.74      4.37 o 
   1  14  10        0.38       -1.72      2.73 o 
  -2  15  10        2.59        0.26      3.02 o 
  -1  15  10       14.01       11.18      5.89 o 
   0  15  10        0.48       -2.55      2.55 o 
  -1  16  10       12.48       11.52      4.12 o 
                                                 
